# Supplementary material for: 7-Fluoro-4-oxochromene-3-carbaldehyde
Source: Acta Crystallogr Sect E Struct Rep Online. 2011 Mar 2;67(Pt 4):o766. doi: 10.1107/S1600536811007045 (PMC3099754; doi:10.1107/S1600536811007045)
Supplement: Supplementary file 2 [file e-67-0o766-Isup2.hkl]

#
# h,k,l, Fc-squared, Fo-squared, sigma(Fo-squared) and status flag
#
data_I
_shelx_title ' ma8m in P2(1)/c (100K)'
_shelx_refln_list_code          4
_shelx_F_calc_maximum      141.35
_exptl_crystal_F_000       392.00
_reflns_d_resolution_high  0.6600
 
loop_
 _symmetry_equiv_pos_as_xyz
 'x, y, z'
 '-x, y+1/2, -z+1/2'
 '-x, -y, -z'
 'x, -y-1/2, z-1/2'
 
_cell_length_a     3.7294
_cell_length_b     6.2347
_cell_length_c    34.6518
_cell_angle_alpha  90.000
_cell_angle_beta   90.740
_cell_angle_gamma  90.000
 
_shelx_F_squared_multiplier     1.000
 
loop_
 _refln_index_h
 _refln_index_k
 _refln_index_l
 _refln_F_squared_calc
 _refln_F_squared_meas
 _refln_F_squared_sigma
 _refln_observed_status
   1   0   0     1944.41     2195.18     32.72 o
   2   0   0      278.80      282.51     21.55 o
   3   0   0      134.20      148.65      2.89 o
   4   0   0      549.89      551.48     12.14 o
   5   0   0       41.60       39.96      2.30 o
   1   1   0     1544.53     1603.29     19.71 o
   2   1   0     4246.91     4634.84     38.79 o
   3   1   0        1.13        0.25      0.24 o
   4   1   0       13.61       13.70      0.65 o
   5   1   0       67.73       69.32      2.20 o
   0   2   0     2868.20     3071.50     37.34 o
   1   2   0       37.13       53.13      0.64 o
   2   2   0       54.77       59.59      1.38 o
   3   2   0       95.36      107.67      2.34 o
   4   2   0        6.17        5.12      0.58 o
   5   2   0       50.71       51.02      3.36 o
   1   3   0      677.57      631.18      4.02 o
   2   3   0       93.81      104.02      1.51 o
   3   3   0        1.63        2.36      0.55 o
   4   3   0        7.81        9.02      0.82 o
   5   3   0        0.08        0.32      0.68 o
   0   4   0       62.26       59.04      0.73 o
   1   4   0        3.91        3.84      0.32 o
   2   4   0       25.99       30.19      0.65 o
   3   4   0       15.87       14.90      0.74 o
   4   4   0       28.40       29.33      0.96 o
   5   4   0        0.03       -0.44      0.44 o
   1   5   0       35.05       36.43      0.58 o
   2   5   0       18.83       20.35      0.57 o
   3   5   0       13.56       12.82      0.83 o
   4   5   0        8.76        8.03      0.69 o
   0   6   0      131.46      120.70      1.44 o
   1   6   0       54.35       51.03      0.80 o
   2   6   0        0.03        0.07      0.23 o
   3   6   0        2.06        1.80      0.41 o
   4   6   0        5.60        4.16      0.65 o
   1   7   0        1.21        0.61      0.27 o
   2   7   0       11.45        9.75      0.57 o
   3   7   0        0.08       -0.06      0.40 o
   0   8   0        0.10        0.80      0.57 o
   1   8   0        0.15        0.01      0.35 o
   2   8   0       28.80       26.25      0.87 o
   3   8   0        6.54        8.68      1.73 o
   1   9   0        4.59        5.85      0.78 o
  -5   1   1       34.51       33.74      1.54 o
  -4   1   1       24.60       25.19      0.77 o
  -3   1   1      135.68      144.44      1.88 o
  -2   1   1      853.29      918.35      8.15 o
  -1   1   1     1487.39     1672.03     15.76 o
   0   1   1     2400.05     2372.19     33.85 o
   1   1   1     1171.44     1314.85     12.46 o
   2   1   1     2025.89     2259.21     19.22 o
   3   1   1        3.47        2.46      0.32 o
   4   1   1       38.25       37.51      0.92 o
   5   1   1        7.11        6.45      0.88 o
  -5   2   1       93.85       94.78      2.88 o
  -4   2   1        7.89        5.59      0.59 o
  -3   2   1       10.90       14.81      0.70 o
  -2   2   1      101.30      120.76      2.25 o
  -1   2   1       48.18       59.92      0.69 o
   0   2   1      215.89      213.53      2.33 o
   1   2   1       16.50        7.76      0.34 o
   2   2   1     2087.70     2298.50     19.58 o
   3   2   1      348.67      368.11      3.97 o
   4   2   1       64.76       67.78      1.54 o
   5   2   1        6.50        7.57      1.06 o
  -5   3   1       57.01       53.65      1.29 o
  -4   3   1       38.34       33.21      1.24 o
  -3   3   1        0.08       -0.09      0.61 o
  -2   3   1       59.22       65.83      1.12 o
  -1   3   1       18.67       17.24      0.57 o
   0   3   1        1.95        3.78      0.17 o
   1   3   1       61.63       82.68      0.79 o
   2   3   1        6.20        6.92      0.37 o
   3   3   1      124.25      116.34      1.70 o
   4   3   1        2.92        3.04      1.10 o
   5   3   1        0.31        0.32      0.44 o
  -5   4   1        4.78        3.44      1.07 o
  -4   4   1        0.42        0.81      0.43 o
  -3   4   1       23.75       20.40      0.83 o
  -2   4   1        4.30        1.82      0.31 o
  -1   4   1       90.41       90.18      0.88 o
   0   4   1       13.82       18.71      0.44 o
   1   4   1        0.10        0.53      0.13 o
   2   4   1        2.34        1.09      0.31 o
   3   4   1       62.09       56.74      1.22 o
   4   4   1        0.44        0.26      0.36 o
   5   4   1        1.75        0.83      0.53 o
  -4   5   1        4.28        4.34      0.58 o
  -3   5   1        1.21        0.71      0.37 o
  -2   5   1       94.49      100.31      1.25 o
  -1   5   1        7.21        7.36      0.32 o
   0   5   1       28.70       29.11      0.52 o
   1   5   1        9.12        8.05      0.33 o
   2   5   1      186.24      180.10      2.09 o
   3   5   1       19.91       17.11      0.95 o
   4   5   1        0.43        0.29      0.39 o
  -4   6   1        3.30        4.66      0.67 o
  -3   6   1        3.86        5.08      0.51 o
  -2   6   1       19.95       19.64      0.61 o
  -1   6   1      271.62      262.20      2.20 o
   0   6   1        5.35        3.21      0.42 o
   1   6   1       37.86       33.93      1.00 o
   2   6   1       11.57       13.63      0.70 o
   3   6   1       16.64       17.97      0.81 o
   4   6   1        2.38        2.33      0.57 o
  -3   7   1       23.39       24.27      0.98 o
  -2   7   1       28.94       30.61      0.83 o
  -1   7   1        1.07        1.08      0.29 o
   0   7   1        0.04       -0.31      0.31 o
   1   7   1        8.79       10.11      0.49 o
   2   7   1        1.25        1.32      0.36 o
   3   7   1        0.10        0.47      0.42 o
  -3   8   1       18.96       19.81      1.59 o
  -2   8   1       58.24       54.76      1.13 o
  -1   8   1        0.00       -0.35      0.35 o
   0   8   1       56.47       60.54      1.43 o
   1   8   1        0.49        0.83      0.43 o
   2   8   1        7.84        9.40      0.64 o
   3   8   1       28.89       27.41      2.44 o
  -1   9   1       12.27       12.18      0.97 o
   0   9   1       66.23       72.17      2.51 o
   1   9   1       11.50       10.75      0.93 o
  -5   0   2        2.50        3.37      0.63 o
  -4   0   2      349.81      365.71      7.52 o
  -3   0   2       15.18       17.02      0.93 o
  -2   0   2     1483.44     1438.02     17.81 o
  -1   0   2    15815.44    16095.83    238.76 o
   0   0   2       82.92       50.84      1.12 o
   1   0   2     5341.02     5706.02     85.89 o
   2   0   2      133.59      119.22      2.77 o
   3   0   2      794.99      838.02     11.27 o
   4   0   2      164.03      171.48      4.59 o
   5   0   2        2.80        2.76      0.55 o
  -5   1   2        5.70        4.59      0.94 o
  -4   1   2       17.02       17.87      0.70 o
  -3   1   2      504.17      525.02      5.60 o
  -2   1   2      203.89      243.48      3.32 o
  -1   1   2     1013.26     1043.19     11.12 o
   0   1   2       70.11       63.08      0.65 o
   1   1   2    19978.62    20365.54    245.23 o
   2   1   2     1052.50     1241.38     10.83 o
   3   1   2      334.99      345.70      3.66 o
   4   1   2        0.92        0.68      0.30 o
   5   1   2        4.15        5.88      0.85 o
  -5   2   2       23.13       26.28      5.79 o
  -4   2   2        7.55        8.24      0.70 o
  -3   2   2      103.18      104.34      1.60 o
  -2   2   2      256.78      285.38      3.19 o
  -1   2   2     1819.00     1908.83     13.99 o
   0   2   2     1591.07     1648.80     13.20 o
   1   2   2      238.42      233.07      2.16 o
   2   2   2      444.12      535.99      5.48 o
   3   2   2      321.53      339.74      3.73 o
   4   2   2       76.92       80.87      1.57 o
   5   2   2        2.45        2.66      0.80 o
  -5   3   2       21.38       18.45      0.83 o
  -4   3   2       12.52       15.02      1.21 o
  -3   3   2      135.03      118.23      1.69 o
  -2   3   2      140.13      145.82      2.13 o
  -1   3   2      676.82      739.73      4.65 o
   0   3   2      330.72      410.28      2.31 o
   1   3   2       85.23       99.88      0.94 o
   2   3   2      147.49      156.31      2.88 o
   3   3   2        0.85        0.97      0.52 o
   4   3   2      287.09      280.99      3.13 o
   5   3   2       34.00       36.46      1.51 o
  -5   4   2        0.06       -0.45      0.45 o
  -4   4   2        2.21        0.75      0.43 o
  -3   4   2       56.26       45.27      1.09 o
  -2   4   2       53.36       40.50      0.78 o
  -1   4   2        9.76       13.97      0.38 o
   0   4   2      323.25      318.10      1.88 o
   1   4   2       86.25       88.46      0.89 o
   2   4   2       24.74       24.02      0.61 o
   3   4   2        0.00       -0.30      0.30 o
   4   4   2        0.24        0.36      0.37 o
   5   4   2       45.46       44.72      1.42 o
  -4   5   2       16.23       15.07      0.88 o
  -3   5   2       37.98       33.34      1.17 o
  -2   5   2        0.55        0.36      0.36 o
  -1   5   2       54.94       58.84      0.83 o
   0   5   2       14.99       15.75      0.34 o
   1   5   2       23.52       21.30      0.46 o
   2   5   2      148.36      139.62      1.51 o
   3   5   2        7.90        7.28      0.57 o
   4   5   2        2.95        3.18      0.53 o
  -4   6   2       35.55       34.46      1.25 o
  -3   6   2        9.75        9.70      0.63 o
  -2   6   2        1.55        1.59      0.30 o
  -1   6   2        0.67        0.75      0.40 o
   0   6   2       39.91       39.24      0.76 o
   1   6   2        1.82        0.56      0.40 o
   2   6   2       26.16       25.16      0.65 o
   3   6   2       11.08       12.12      0.70 o
   4   6   2        0.05       -0.30      0.45 o
  -3   7   2       28.92       25.90      1.18 o
  -2   7   2      116.68      120.55      1.67 o
  -1   7   2       52.36       47.19      0.82 o
   0   7   2       50.11       49.12      0.92 o
   1   7   2       67.17       64.41      1.00 o
   2   7   2       49.14       50.46      1.27 o
   3   7   2        2.54        2.40      0.63 o
  -3   8   2      191.00      177.56      7.63 o
  -2   8   2       19.58       18.73      0.78 o
  -1   8   2        0.80        0.00      0.36 o
   0   8   2        6.24        7.38      0.64 o
   1   8   2      102.35      101.40      1.56 o
   2   8   2        8.57       10.78      0.62 o
  -1   9   2       42.59       40.32      1.43 o
   0   9   2        0.60        1.32      0.83 o
   1   9   2        0.10       -0.54      0.54 o
  -5   1   3        0.00       -0.53      0.53 o
  -4   1   3        3.86        4.61      0.48 o
  -3   1   3       70.76       75.95      1.71 o
  -2   1   3      349.36      337.04      4.31 o
  -1   1   3      111.71      136.18      1.60 o
   0   1   3      715.49      759.76      6.11 o
   1   1   3     8684.98     8859.71    105.81 o
   2   1   3       56.06       51.61      1.31 o
   3   1   3       10.16        9.49      0.51 o
   4   1   3       17.01       17.41      0.71 o
   5   1   3       81.18       79.94      2.39 o
  -5   2   3        1.29        1.61      1.30 o
  -4   2   3       52.83       54.78      1.49 o
  -3   2   3       10.30       11.02      0.59 o
  -2   2   3      123.59      142.87      2.32 o
  -1   2   3     2220.71     2343.49     18.20 o
   0   2   3     2717.51     2719.67     21.78 o
   1   2   3      121.00      142.21      1.27 o
   2   2   3        9.62        6.42      0.73 o
   3   2   3      908.09      985.00      9.15 o
   4   2   3        1.46        0.84      0.35 o
   5   2   3        0.63        0.31      1.00 o
  -5   3   3        0.57        1.10      0.42 o
  -4   3   3      231.14      217.18      2.92 o
  -3   3   3        0.21        2.00      0.40 o
  -2   3   3        0.00        0.34      0.14 o
  -1   3   3      610.32      676.12      4.12 o
   0   3   3       15.60       15.89      0.33 o
   1   3   3      916.99      956.34      5.92 o
   2   3   3        7.23        7.90      0.55 o
   3   3   3      335.26      352.02      3.50 o
   4   3   3       51.55       53.06      1.13 o
   5   3   3       48.70       51.58      1.75 o
  -5   4   3        0.16       -0.46      0.46 o
  -4   4   3       29.49       29.15      1.02 o
  -3   4   3       72.46       55.70      1.19 o
  -2   4   3        0.49       -0.11      0.31 o
  -1   4   3        3.96        7.06      0.31 o
   0   4   3       14.19       15.56      0.39 o
   1   4   3       40.86       50.98      0.65 o
   2   4   3        0.01        0.11      0.27 o
   3   4   3       16.34       14.36      0.69 o
   4   4   3      123.95      114.94      1.84 o
   5   4   3        2.83        3.24      0.62 o
  -4   5   3        3.47        4.37      0.61 o
  -3   5   3        7.70        6.06      0.57 o
  -2   5   3       24.84       22.23      0.58 o
  -1   5   3       78.25       62.42      0.80 o
   0   5   3       34.12       32.08      0.45 o
   1   5   3       23.20       21.10      0.53 o
   2   5   3       51.06       48.12      0.80 o
   3   5   3       22.86       21.50      0.87 o
   4   5   3        0.39        0.24      0.49 o
  -4   6   3       16.55       19.77      1.16 o
  -3   6   3        2.55        3.66      0.49 o
  -2   6   3        1.50        0.99      0.28 o
  -1   6   3      149.32      142.95      1.50 o
   0   6   3       86.19       85.43      1.31 o
   1   6   3        2.55        2.92      0.40 o
   2   6   3       32.83       33.31      0.73 o
   3   6   3        1.44        1.14      0.39 o
   4   6   3        6.46        7.83      0.72 o
  -3   7   3       26.38       25.91      1.20 o
  -2   7   3       69.42       76.84      1.29 o
  -1   7   3      324.89      316.80      2.60 o
   0   7   3       69.17       68.64      1.09 o
   1   7   3       29.77       27.70      0.71 o
   2   7   3        2.04        1.26      0.47 o
   3   7   3       26.09       27.01      1.06 o
  -2   8   3        1.36        2.20      0.41 o
  -1   8   3        5.74        7.96      0.69 o
   0   8   3        0.77        1.30      0.44 o
   1   8   3       70.56       75.26      1.66 o
   2   8   3        4.59        4.31      0.48 o
  -1   9   3       12.29       12.21      0.96 o
   0   9   3        1.08        1.95      0.85 o
   1   9   3        0.05       -0.33      0.56 o
  -5   0   4        3.10        3.46      0.64 o
  -4   0   4        6.54        7.64      0.63 o
  -3   0   4      164.49      188.74      3.35 o
  -2   0   4       66.34       74.60      1.55 o
  -1   0   4      653.41      772.98     11.78 o
   0   0   4     2711.88     2671.00     39.90 o
   1   0   4       32.28       40.77      1.19 o
   2   0   4      131.54      156.19      3.34 o
   3   0   4        9.54       17.33      0.76 o
   4   0   4       28.88       29.23      4.21 o
   5   0   4       18.41       17.72      1.00 o
  -5   1   4        1.79        1.84      0.66 o
  -4   1   4        3.29        3.19      0.49 o
  -3   1   4        0.34        1.44      0.33 o
  -2   1   4      126.25      129.75      1.97 o
  -1   1   4     1243.70     1331.02     14.11 o
   0   1   4     3717.69     3829.95     33.19 o
   1   1   4     3410.09     3585.93     35.37 o
   2   1   4       15.88       32.03      0.67 o
   3   1   4       72.49       76.66      1.19 o
   4   1   4       74.00       75.78      1.41 o
   5   1   4       47.55       48.53      1.83 o
  -5   2   4       35.36       34.43      1.81 o
  -4   2   4        9.70       11.72      0.95 o
  -3   2   4        0.29        0.82      0.33 o
  -2   2   4      166.89      196.73      2.15 o
  -1   2   4      414.14      451.74      5.46 o
   0   2   4        0.39        1.92      0.18 o
   1   2   4      209.73      224.80      3.02 o
   2   2   4     1375.41     1564.22     14.79 o
   3   2   4     1099.68     1206.64      9.30 o
   4   2   4       21.24       22.16      0.87 o
   5   2   4       17.82       15.17      1.36 o
  -5   3   4        0.63       -0.11      0.62 o
  -4   3   4      164.90      158.17      2.35 o
  -3   3   4       19.47       15.96      0.63 o
  -2   3   4        4.42        3.69      0.61 o
  -1   3   4      250.87      308.28      2.06 o
   0   3   4      145.66      157.14      1.08 o
   1   3   4     1058.74     1155.24      6.81 o
   2   3   4       15.97       12.17      0.68 o
   3   3   4      441.41      454.89      4.23 o
   4   3   4       13.07       13.35      0.69 o
   5   3   4       86.53       88.13      1.72 o
  -5   4   4        1.16        0.28      0.48 o
  -4   4   4       37.57       33.97      1.32 o
  -3   4   4       21.55       26.57      1.04 o
  -2   4   4      248.05      199.76      2.21 o
  -1   4   4      331.47      376.69      2.42 o
   0   4   4      414.88      416.18      2.45 o
   1   4   4      265.16      278.34      2.14 o
   2   4   4      144.73      148.60      1.54 o
   3   4   4      290.75      286.12      3.17 o
   4   4   4        4.60        4.02      0.50 o
   5   4   4       83.16       82.85      2.02 o
  -4   5   4       37.14       35.62      1.35 o
  -3   5   4       27.74       26.06      0.94 o
  -2   5   4       76.52       59.43      0.92 o
  -1   5   4       28.33       15.39      0.52 o
   0   5   4        8.38        8.90      0.29 o
   1   5   4       52.16       48.71      0.80 o
   2   5   4       12.52       12.81      0.47 o
   3   5   4        0.00        0.03      0.32 o
   4   5   4        5.92        7.14      0.63 o
  -4   6   4        0.33        1.76      0.73 o
  -3   6   4       15.18       14.65      0.78 o
  -2   6   4       62.85       58.81      1.01 o
  -1   6   4      244.12      244.11      2.17 o
   0   6   4       82.38       79.85      1.29 o
   1   6   4       36.23       37.10      0.64 o
   2   6   4       37.12       33.68      0.74 o
   3   6   4       32.34       33.98      0.96 o
   4   6   4        7.49        7.00      0.69 o
  -3   7   4       53.02       54.70      1.28 o
  -2   7   4      324.90      316.81      3.16 o
  -1   7   4      192.50      195.14      1.85 o
   0   7   4       47.75       42.28      0.81 o
   1   7   4       37.31       42.36      0.81 o
   2   7   4       31.36       30.47      0.82 o
   3   7   4       14.84       17.99      0.87 o
  -2   8   4       61.82       65.62      1.25 o
  -1   8   4       65.42       68.58      1.26 o
   0   8   4       19.56       16.59      0.89 o
   1   8   4        5.43        6.63      0.52 o
   2   8   4       20.37       16.90      0.81 o
  -1   9   4        2.76        2.65      0.68 o
   0   9   4       21.29       21.91      1.64 o
   1   9   4        9.70        8.73      1.12 o
  -5   1   5       15.57       15.11      1.48 o
  -4   1   5        4.62        5.16      0.57 o
  -3   1   5      493.23      538.65      4.83 o
  -2   1   5       21.09       21.67      0.74 o
  -1   1   5      963.04      987.28      8.57 o
   0   1   5      213.97      206.49      1.98 o
   1   1   5     2008.67     2037.47     21.89 o
   2   1   5      291.32      337.24      3.15 o
   3   1   5       28.04       24.33      0.65 o
   4   1   5        3.47        4.93      0.45 o
   5   1   5        1.62        2.40      2.03 o
  -5   2   5       17.02       15.07      1.35 o
  -4   2   5       29.29       30.92      0.85 o
  -3   2   5       28.47       27.23      0.74 o
  -2   2   5     1115.53     1143.81     10.03 o
  -1   2   5      179.57      172.11      1.54 o
   0   2   5       31.70       24.85      0.45 o
   1   2   5       74.27      100.63      1.21 o
   2   2   5     3347.67     3615.92     28.28 o
   3   2   5       33.18       41.75      1.38 o
   4   2   5       34.90       34.70      1.19 o
   5   2   5       24.98       21.04      1.29 o
  -5   3   5       74.77       69.73      1.80 o
  -4   3   5       11.77       10.59      1.44 o
  -3   3   5       17.56       20.07      0.83 o
  -2   3   5        1.09        1.97      0.26 o
  -1   3   5        2.74        2.61      0.22 o
   0   3   5     1272.75     1330.77      6.95 o
   1   3   5      313.51      315.61      2.20 o
   2   3   5       12.50       18.05      0.58 o
   3   3   5      134.41      145.25      1.78 o
   4   3   5      138.77      143.85      2.73 o
   5   3   5        4.85        6.41      0.61 o
  -5   4   5        1.97        0.65      0.59 o
  -4   4   5       56.07       48.92      1.49 o
  -3   4   5       82.57       79.19      2.00 o
  -2   4   5        0.70        1.81      0.57 o
  -1   4   5       18.38       25.94      0.41 o
   0   4   5       39.45       51.65      0.59 o
   1   4   5      159.19      151.43      1.35 o
   2   4   5      104.94      113.20      1.30 o
   3   4   5        0.11        1.10      0.36 o
   4   4   5        7.09        9.00      0.71 o
   5   4   5      147.16      142.92      2.71 o
  -4   5   5        7.49        4.64      0.67 o
  -3   5   5        0.96        1.29      0.42 o
  -2   5   5      329.58      281.93      2.74 o
  -1   5   5        3.33        1.76      0.30 o
   0   5   5      334.36      349.55      2.08 o
   1   5   5      509.01      503.10      3.23 o
   2   5   5        5.79        4.82      0.33 o
   3   5   5       53.05       54.64      1.23 o
   4   5   5        0.23        0.25      0.38 o
  -4   6   5      195.42      189.33      3.23 o
  -3   6   5        1.32        0.79      0.50 o
  -2   6   5       63.61       64.14      1.06 o
  -1   6   5        6.04        6.29      0.40 o
   0   6   5      933.59      870.61      5.69 o
   1   6   5        9.89        7.15      0.36 o
   2   6   5        3.64        3.42      0.34 o
   3   6   5       12.02       13.67      0.74 o
   4   6   5       19.39       19.58      1.01 o
  -3   7   5       39.87       42.33      1.22 o
  -2   7   5      290.38      283.16      3.05 o
  -1   7   5        1.94        2.88      0.43 o
   0   7   5       18.22       19.46      0.61 o
   1   7   5       32.33       31.07      0.75 o
   2   7   5       90.83       89.33      1.39 o
   3   7   5        6.72        7.39      0.91 o
  -2   8   5       11.46       10.68      0.72 o
  -1   8   5        9.27       10.41      0.62 o
   0   8   5       53.15       51.29      1.31 o
   1   8   5       15.80       16.93      0.71 o
   2   8   5        0.10        0.26      0.39 o
  -1   9   5        6.34        7.72      1.36 o
   0   9   5        0.99       -0.18      0.78 o
   1   9   5        7.98        7.41      1.06 o
  -5   0   6       70.09       65.94      2.18 o
  -4   0   6       40.06       35.68      1.37 o
  -3   0   6       22.46       20.42      0.50 o
  -2   0   6       74.72       82.64      1.23 o
  -1   0   6     5489.54     5615.93     68.13 o
   0   0   6        0.06       -0.10      0.12 o
   2   0   6      329.62      364.49      4.44 o
   3   0   6      277.51      278.77      3.51 o
   4   0   6       57.14       59.10      1.65 o
   5   0   6       24.96       21.88      1.06 o
  -5   1   6        0.74        1.56      0.61 o
  -4   1   6       10.34       10.94      1.61 o
  -3   1   6       26.21       27.60      0.67 o
  -2   1   6        1.66        3.39      0.20 o
  -1   1   6      707.95      754.22      6.03 o
   0   1   6      292.21      312.63      3.17 o
   1   1   6      629.46      598.90      5.20 o
   2   1   6        0.03       -0.16      0.16 o
   3   1   6        1.38        1.21      0.28 o
   4   1   6        9.73       11.20      0.62 o
   5   1   6        0.19        0.24      0.44 o
  -5   2   6        2.82        2.19      0.76 o
  -4   2   6        1.62        1.68      0.34 o
  -3   2   6       19.31       17.89      0.52 o
  -2   2   6      102.18      111.26      1.77 o
  -1   2   6       96.15       97.74      1.00 o
   0   2   6      342.31      393.96      3.18 o
   1   2   6       19.60       26.00      0.70 o
   2   2   6      994.61     1122.81      8.61 o
   3   2   6        5.97        7.29      0.39 o
   4   2   6        7.58        8.02      0.45 o
   5   2   6        4.79        3.79      0.78 o
  -5   3   6        0.51        1.06      0.66 o
  -4   3   6       64.32       59.59      1.42 o
  -3   3   6        0.59       -0.15      0.23 o
  -2   3   6       43.98       25.83      1.25 o
  -1   3   6       51.71       70.22      0.67 o
   0   3   6     1295.97     1424.98      7.42 o
   1   3   6       14.85       18.22      0.36 o
   2   3   6       29.74       32.76      0.76 o
   3   3   6      367.44      383.04      3.58 o
   4   3   6      823.60      813.72      7.33 o
   5   3   6       14.64       15.29      0.77 o
  -5   4   6       28.40       26.36      1.25 o
  -4   4   6        0.60        0.88      0.73 o
  -3   4   6      583.48      536.56      6.95 o
  -2   4   6      299.71      254.78      2.65 o
  -1   4   6       24.68       22.96      0.60 o
   0   4   6      663.62      709.06      3.93 o
   1   4   6        0.22        0.10      0.16 o
   2   4   6       54.73       67.40      1.29 o
   3   4   6       17.93       18.12      1.01 o
   4   4   6      214.69      214.57      2.76 o
   5   4   6        7.39        7.45      0.81 o
  -4   5   6        3.64        2.58      0.61 o
  -3   5   6        4.62        4.87      0.65 o
  -2   5   6        1.11        6.06      0.67 o
  -1   5   6      135.16      115.86      1.17 o
   0   5   6      310.24      257.47      1.69 o
   1   5   6       12.87       15.80      0.44 o
   2   5   6      394.91      378.45      3.00 o
   3   5   6       37.38       36.41      1.02 o
   4   5   6        0.33        1.32      0.43 o
  -4   6   6        6.20       10.89      1.10 o
  -3   6   6       12.91       13.00      0.74 o
  -2   6   6       78.51       79.99      1.27 o
  -1   6   6       87.62      104.29      1.45 o
   0   6   6      317.12      342.44      2.49 o
   1   6   6        6.46        4.51      0.32 o
   2   6   6       22.74       24.60      0.67 o
   3   6   6        0.28        0.24      0.37 o
   4   6   6       43.14       42.78      1.35 o
  -3   7   6        2.80        3.66      0.61 o
  -2   7   6       58.83       59.60      1.36 o
  -1   7   6       18.61       20.02      0.66 o
   0   7   6        4.51        6.85      0.43 o
   1   7   6       24.64       22.80      0.68 o
   2   7   6       75.77       82.72      1.33 o
   3   7   6        0.18        0.55      0.41 o
  -2   8   6        0.52        0.30      0.39 o
  -1   8   6        0.78        0.50      0.34 o
   0   8   6       12.92       14.02      0.83 o
   1   8   6       38.05       34.90      0.87 o
   2   8   6       15.23       13.26      0.76 o
  -1   9   6        1.96        1.91      0.69 o
   0   9   6        8.47        7.65      1.14 o
   1   9   6        0.04        0.30      0.75 o
  -5   1   7       11.79       13.46      0.71 o
  -4   1   7       16.70       16.03      1.05 o
  -3   1   7       13.56       16.32      0.37 o
  -2   1   7        1.77        0.08      0.13 o
  -1   1   7      341.65      340.97      2.68 o
   0   1   7      216.55      201.91      2.14 o
   1   1   7        0.45        0.22      0.15 o
   2   1   7      145.95      155.89      1.53 o
   3   1   7       31.51       33.13      0.77 o
   4   1   7        0.37        0.78      0.32 o
   5   1   7        3.18        2.47      0.54 o
  -5   2   7        5.91        4.73      0.75 o
  -4   2   7       21.83       25.41      0.84 o
  -3   2   7       30.96       29.11      0.68 o
  -2   2   7      173.86      183.77      1.72 o
  -1   2   7       61.42       71.36      0.83 o
   0   2   7      692.46      714.05      5.92 o
   1   2   7        0.93        1.80      0.17 o
   2   2   7       42.29       49.69      0.78 o
   3   2   7       15.76       20.89      0.67 o
   4   2   7        0.39        0.07      0.26 o
   5   2   7        3.50        4.03      0.66 o
  -5   3   7        3.68        3.78      0.57 o
  -4   3   7       19.86       18.84      0.88 o
  -3   3   7        0.10        0.02      0.24 o
  -2   3   7       17.42       17.84      1.33 o
  -1   3   7      890.22      936.67      5.37 o
   0   3   7       37.28       43.80      0.50 o
   1   3   7      369.16      364.93      2.50 o
   2   3   7        0.74        0.08      0.16 o
   3   3   7      190.53      208.43      2.30 o
   4   3   7      119.71      135.35      1.97 o
   5   3   7       35.81       34.65      1.07 o
  -5   4   7        0.04        0.23      0.55 o
  -4   4   7       37.35       33.36      1.27 o
  -3   4   7        7.89        6.98      0.55 o
  -2   4   7      107.74      107.46      1.46 o
  -1   4   7      149.49      163.03      1.44 o
   0   4   7       14.12       12.89      0.31 o
   1   4   7      873.74      874.74      6.01 o
   2   4   7     1021.01      984.56      6.97 o
   3   4   7        5.37        5.24      0.49 o
   4   4   7       77.99       80.94      1.54 o
   5   4   7        6.85        7.53      0.81 o
  -4   5   7        0.11        0.74      0.54 o
  -3   5   7      448.32      410.90      6.21 o
  -2   5   7       52.79       53.02      1.00 o
  -1   5   7       33.18       17.66      0.48 o
   0   5   7      518.22      544.62      3.21 o
   1   5   7      340.54      315.57      2.22 o
   2   5   7        0.92        2.94      0.27 o
   3   5   7        5.36        6.83      0.61 o
   4   5   7      109.32      111.01      1.94 o
  -4   6   7       29.95       25.12      1.42 o
  -3   6   7       15.84       17.23      0.86 o
  -2   6   7       19.93       19.86      0.69 o
  -1   6   7     1674.09     1559.87     10.29 o
   0   6   7      325.86      293.32      2.30 o
   1   6   7        3.74        3.10      0.49 o
   2   6   7       60.55       66.15      1.04 o
   3   6   7       68.19       69.05      1.35 o
   4   6   7        1.51        1.90      0.56 o
  -3   7   7      269.13      272.06      3.60 o
  -2   7   7       18.15       18.55      0.82 o
  -1   7   7       84.46       79.88      1.17 o
   0   7   7       37.15       34.59      0.74 o
   1   7   7       83.81       80.05      1.18 o
   2   7   7       13.23       11.26      0.60 o
   3   7   7        6.41        5.98      0.64 o
  -2   8   7        0.08       -0.37      0.37 o
  -1   8   7       11.49        9.75      0.64 o
   0   8   7        2.57        2.56      0.50 o
   1   8   7        1.41        1.54      0.38 o
   2   8   7        0.00       -0.36      0.36 o
  -1   9   7       17.92       16.99      1.10 o
   0   9   7        1.52        1.93      0.89 o
   1   9   7        1.02        1.34      0.81 o
  -5   0   8       31.21       32.03      1.54 o
  -4   0   8       15.11       12.34      0.79 o
  -3   0   8      219.93      206.29      2.78 o
  -2   0   8      794.70      810.15      8.63 o
  -1   0   8        0.04        0.87      0.14 o
   0   0   8       23.74       27.15      0.59 o
   2   0   8     1448.51     1443.81     13.45 o
   3   0   8       90.17       95.52      1.71 o
   4   0   8        0.17        1.45      0.52 o
   5   0   8        5.90        4.27      0.90 o
  -5   1   8       25.49       26.07      1.74 o
  -4   1   8       64.25       62.99      2.14 o
  -3   1   8      139.80      134.70      1.44 o
  -2   1   8       33.44       28.17      0.47 o
  -1   1   8      620.23      646.76      4.90 o
   0   1   8     1193.84     1217.45     10.56 o
   1   1   8        0.02        0.19      0.10 o
   2   1   8       83.69       94.07      1.04 o
   3   1   8       15.92       21.62      0.43 o
   4   1   8       30.11       34.17      0.73 o
   5   1   8        0.92        0.85      0.48 o
  -5   2   8        2.22        2.83      0.51 o
  -4   2   8        5.17        5.02      0.69 o
  -3   2   8        3.59        4.69      0.35 o
  -2   2   8        2.95        1.64      0.24 o
  -1   2   8      115.62      133.59      1.22 o
   0   2   8      429.08      437.99      5.00 o
   1   2   8       20.76       15.63      0.35 o
   2   2   8      113.83      105.72      1.31 o
   3   2   8        0.69        0.35      0.21 o
   4   2   8       54.04       54.81      1.01 o
   5   2   8       45.74       44.13      1.08 o
  -5   3   8       88.12       84.35      1.84 o
  -4   3   8        0.24        1.02      0.41 o
  -3   3   8       13.87       15.49      0.73 o
  -2   3   8      230.37      236.41      3.68 o
  -1   3   8      511.03      540.32      3.38 o
   0   3   8      259.09      285.68      1.78 o
   1   3   8      553.25      559.71      3.65 o
   2   3   8        6.80        5.14      0.43 o
   3   3   8       91.63       97.71      1.42 o
   4   3   8       30.32       33.70      1.31 o
   5   3   8        0.65        0.93      0.41 o
  -5   4   8       32.84       30.21      1.33 o
  -4   4   8       13.21       10.32      0.96 o
  -3   4   8        9.95        9.27      0.60 o
  -2   4   8       14.59       17.89      0.62 o
  -1   4   8      223.23      227.99      1.70 o
   0   4   8       28.92       38.31      0.49 o
   1   4   8       47.59       29.22      0.82 o
   2   4   8      478.63      463.72      3.66 o
   3   4   8      139.20      136.13      1.82 o
   4   4   8       13.38       14.99      1.19 o
   5   4   8      113.07      110.57      2.37 o
  -4   5   8       29.81       27.80      1.29 o
  -3   5   8       32.93       38.78      1.19 o
  -2   5   8      242.38      203.26      2.16 o
  -1   5   8      444.05      373.62      2.76 o
   0   5   8       42.36       44.52      0.70 o
   1   5   8     2260.56     2165.69     12.64 o
   2   5   8       23.05       23.32      0.55 o
   3   5   8      123.26      113.13      1.89 o
   4   5   8        0.30        1.46      0.44 o
  -4   6   8       36.58       45.60      1.65 o
  -3   6   8       29.29       30.86      1.03 o
  -2   6   8        0.06        0.55      0.33 o
  -1   6   8       26.25       49.06      0.93 o
   0   6   8        1.96        2.34      0.57 o
   1   6   8        0.93        0.74      0.22 o
   2   6   8        3.65        3.51      0.34 o
   3   6   8      188.55      185.48      2.54 o
   4   6   8       22.31       26.08      1.48 o
  -3   7   8      115.45      128.43      2.26 o
  -2   7   8        9.59       11.61      0.68 o
  -1   7   8        1.01        0.57      0.30 o
   0   7   8        8.75        9.58      0.48 o
   1   7   8       28.26       25.76      0.72 o
   2   7   8        3.74        1.78      0.36 o
   3   7   8        2.40        1.71      0.46 o
  -2   8   8       22.63       24.89      1.10 o
  -1   8   8        0.67        0.60      0.35 o
   0   8   8       27.08       28.05      1.06 o
   1   8   8        4.88        4.38      0.53 o
   2   8   8       25.43       22.58      0.91 o
  -1   9   8        0.10       -0.75      0.75 o
   0   9   8        7.59        5.88      1.09 o
   1   9   8        2.34        0.93      0.79 o
  -5   1   9        4.47        5.83      0.62 o
  -4   1   9       17.15       17.45      0.94 o
  -3   1   9       69.34       69.01      0.93 o
  -2   1   9       11.16       12.64      0.37 o
  -1   1   9       48.63       56.05      0.58 o
   0   1   9     1666.33     1739.75     14.98 o
   1   1   9      108.07      105.23      1.72 o
   2   1   9        7.31        8.16      0.31 o
   3   1   9        3.97        3.75      0.31 o
   4   1   9       17.28       18.82      0.61 o
   5   1   9        0.55        0.63      0.38 o
  -5   2   9       18.17       20.20      0.87 o
  -4   2   9       40.13       39.08      1.11 o
  -3   2   9       34.48       34.93      0.82 o
  -2   2   9       20.12       23.06      0.52 o
  -1   2   9      741.01      678.69      4.65 o
   0   2   9        6.47        4.41      0.20 o
   1   2   9       55.07       59.09      0.99 o
   2   2   9       17.02       18.61      0.50 o
   3   2   9       26.96       28.52      0.66 o
   4   2   9       68.08       70.56      1.18 o
   5   2   9        0.00        1.33      0.40 o
  -5   3   9        8.86       11.29      0.81 o
  -4   3   9       52.73       53.74      1.39 o
  -3   3   9        9.11       10.07      0.70 o
  -2   3   9        1.46        0.29      0.20 o
  -1   3   9      460.64      456.73      3.17 o
   0   3   9       22.13       17.94      0.30 o
   1   3   9        4.30        4.72      0.20 o
   2   3   9        0.08        0.33      0.17 o
   3   3   9      792.95      765.07      6.37 o
   4   3   9       19.76       19.21      0.81 o
   5   3   9       18.28       18.81      0.99 o
  -5   4   9        5.64        5.96      0.77 o
  -4   4   9        2.55        2.37      0.52 o
  -3   4   9       89.86       80.26      1.58 o
  -2   4   9      242.39      271.45      2.54 o
  -1   4   9       71.08       73.53      0.78 o
   0   4   9       59.97       57.57      0.64 o
   1   4   9     1177.01     1136.60      7.03 o
   2   4   9      382.04      382.24      3.15 o
   3   4   9      260.59      239.59      2.65 o
   4   4   9       12.31       11.31      0.71 o
   5   4   9      170.19      170.76      3.08 o
  -4   5   9       91.32       90.24      2.28 o
  -3   5   9        3.21        1.92      0.48 o
  -2   5   9      289.29      246.93      2.49 o
  -1   5   9       76.46       89.15      1.01 o
   0   5   9      956.03      935.43      5.36 o
   1   5   9      391.02      377.97      2.69 o
   2   5   9       12.70       14.55      0.57 o
   3   5   9      142.85      143.70      1.94 o
   4   5   9       21.03       21.18      0.96 o
  -4   6   9      206.98      209.40      4.22 o
  -3   6   9       41.69       41.35      1.16 o
  -2   6   9      152.89      135.06      1.74 o
  -1   6   9        0.05        0.84      0.39 o
   0   6   9      368.34      337.55      2.68 o
   1   6   9       53.25       65.20      0.89 o
   2   6   9        2.84        3.26      0.41 o
   3   6   9        6.42        6.14      0.51 o
   4   6   9        2.02        2.46      0.59 o
  -3   7   9        4.29        7.43      0.74 o
  -2   7   9      112.92      112.37      1.78 o
  -1   7   9        3.74        3.06      0.37 o
   0   7   9      147.91      133.60      1.57 o
   1   7   9      144.37      135.93      1.62 o
   2   7   9        0.75        0.24      0.31 o
   3   7   9        7.19        5.87      0.64 o
  -2   8   9      111.40      115.46      2.04 o
  -1   8   9       31.93       32.43      0.86 o
   0   8   9        2.00        2.28      0.48 o
   1   8   9       25.13       22.40      0.93 o
   2   8   9        0.72        0.85      0.48 o
  -1   9   9        5.77        2.36      0.94 o
   0   9   9        0.09       -0.69      0.96 o
   1   9   9        0.40       -0.68      0.68 o
  -5   0  10       67.15       67.86      2.43 o
  -4   0  10        9.09       11.12      0.82 o
  -3   0  10        0.25        0.07      0.26 o
  -2   0  10      225.26      221.67      2.73 o
  -1   0  10      258.24      252.27      2.88 o
   0   0  10     2851.54     2857.31     49.27 o
   1   0  10      187.18      181.86      5.91 o
   2   0  10        0.52        1.10      0.21 o
   3   0  10        6.86        6.42      0.41 o
   4   0  10        7.58        8.84      1.39 o
   5   0  10        3.33        3.80      0.85 o
  -5   1  10       42.77       45.10      1.37 o
  -4   1  10        2.70        2.74      0.39 o
  -3   1  10       47.59       46.22      1.06 o
  -2   1  10        1.33        3.30      0.22 o
  -1   1  10      415.46      391.38      2.48 o
   0   1  10      122.41      104.76      1.11 o
   1   1  10        2.95        5.48      0.20 o
   2   1  10        0.02        0.89      0.15 o
   3   1  10       72.06       75.83      1.41 o
   4   1  10       31.50       33.74      0.77 o
   5   1  10       20.75       21.77      0.84 o
  -5   2  10       36.01       38.67      1.45 o
  -4   2  10      198.03      198.50      3.68 o
  -3   2  10       26.86       29.71      0.80 o
  -2   2  10       19.05       17.18      0.56 o
  -1   2  10       18.87       10.03      0.31 o
   0   2  10     1609.92     1709.58     12.61 o
   1   2  10       40.01       48.17      0.74 o
   2   2  10      343.71      349.99      3.83 o
   3   2  10       96.59       95.05      1.31 o
   4   2  10        7.71        8.71      0.72 o
   5   2  10       44.95       46.33      1.63 o
  -5   3  10       47.79       46.10      1.36 o
  -4   3  10       87.88       80.80      1.73 o
  -3   3  10        5.81        4.89      0.46 o
  -2   3  10      304.26      304.19      3.44 o
  -1   3  10      440.69      466.20      3.16 o
   0   3  10     1117.08     1226.18      6.68 o
   1   3  10       87.69       94.47      0.84 o
   2   3  10      564.26      517.54      9.42 o
   3   3  10      427.05      418.23      3.89 o
   4   3  10       65.85       67.05      1.78 o
   5   3  10        2.08        1.99      0.44 o
  -5   4  10        0.36        0.50      0.54 o
  -4   4  10       16.56       15.55      0.92 o
  -3   4  10       81.51       77.92      1.56 o
  -2   4  10      502.83      531.40      4.13 o
  -1   4  10        2.46        2.46      0.22 o
   0   4  10       64.56       56.70      0.66 o
   1   4  10       64.37       73.40      0.87 o
   2   4  10     1323.04     1254.30      8.73 o
   3   4  10       72.88       71.61      1.45 o
   4   4  10      100.69       96.35      1.71 o
  -4   5  10       11.21       13.10      0.98 o
  -3   5  10       20.43       23.76      1.02 o
  -2   5  10       27.91       24.17      0.64 o
  -1   5  10       47.35       57.06      0.78 o
   0   5  10      395.99      372.13      2.51 o
   1   5  10       22.60       18.49      0.49 o
   2   5  10      110.29      108.58      1.25 o
   3   5  10        9.33       10.96      0.62 o
   4   5  10       19.11       18.30      0.93 o
  -4   6  10       13.52       14.97      1.26 o
  -3   6  10        2.04        2.56      0.49 o
  -2   6  10       23.47       22.07      0.83 o
  -1   6  10       53.47       41.43      0.98 o
   0   6  10       63.15       49.82      0.93 o
   1   6  10        2.58        2.46      0.27 o
   2   6  10       47.53       44.05      0.85 o
   3   6  10       21.54       24.21      0.85 o
   4   6  10       58.24       51.85      1.76 o
  -3   7  10      102.65      107.33      2.05 o
  -2   7  10       51.79       53.93      1.35 o
  -1   7  10        0.87        0.22      0.29 o
   0   7  10      100.47       93.81      1.27 o
   1   7  10       17.55       20.38      0.67 o
   2   7  10        6.58        4.62      0.43 o
   3   7  10       12.66       14.57      0.82 o
  -2   8  10      291.36      309.93      4.02 o
  -1   8  10        7.64        7.29      0.52 o
   0   8  10       36.66       33.92      1.10 o
   1   8  10        1.66        1.67      0.41 o
   2   8  10       57.17       56.75      1.77 o
  -1   9  10        0.00       -0.78      0.78 o
   0   9  10       24.43       27.93      1.63 o
   1   9  10        1.66        1.15      0.80 o
  -5   1  11       35.22       37.27      1.29 o
  -4   1  11       21.22       21.87      1.46 o
  -3   1  11      146.05      152.18      2.09 o
  -2   1  11      890.85      919.70      7.47 o
  -1   1  11       62.41       70.99      0.67 o
   0   1  11      216.39      227.64      2.09 o
   1   1  11      166.44      159.54      2.12 o
   2   1  11        0.27        1.09      0.21 o
   3   1  11       38.98       39.58      0.75 o
   4   1  11        3.21        2.47      0.34 o
   5   1  11       69.19       72.04      1.53 o
  -5   2  11       16.80       17.49      0.89 o
  -4   2  11        2.56        4.01      0.67 o
  -3   2  11      591.82      585.92      6.67 o
  -2   2  11      198.72      178.21      1.79 o
  -1   2  11      197.85      198.36      1.65 o
   0   2  11     1708.40     1858.71     16.65 o
   1   2  11     1187.87     1213.66     10.16 o
   2   2  11      602.36      608.60      4.92 o
   3   2  11       30.63       33.08      0.78 o
   4   2  11      311.10      315.02      3.21 o
   5   2  11      123.39      125.05      2.06 o
  -5   3  11       21.61       21.89      1.24 o
  -4   3  11       23.19       25.46      1.45 o
  -3   3  11        2.43        2.23      0.38 o
  -2   3  11        3.56        4.35      0.37 o
  -1   3  11       10.36       16.57      0.37 o
   0   3  11     1239.00     1254.63      6.84 o
   1   3  11       98.07      128.41      1.06 o
   2   3  11      382.99      347.80      3.46 o
   3   3  11       88.63       87.82      1.74 o
   4   3  11      259.04      252.93      2.84 o
   5   3  11        0.00        0.96      0.43 o
  -4   4  11       13.36       12.85      0.91 o
  -3   4  11       31.65       32.74      1.00 o
  -2   4  11       26.47       23.18      0.61 o
  -1   4  11      269.64      279.58      2.17 o
   0   4  11       83.22       89.32      0.85 o
   1   4  11       89.24       85.99      0.96 o
   2   4  11      695.93      653.83      4.92 o
   3   4  11        5.45        6.33      0.49 o
   4   4  11       12.05       11.70      0.73 o
  -4   5  11        6.01        6.98      0.79 o
  -3   5  11       14.10       13.27      0.83 o
  -2   5  11      149.98      138.68      1.67 o
  -1   5  11        0.00        0.03      0.19 o
   0   5  11       47.48       45.03      0.76 o
   1   5  11        0.02       -0.17      0.17 o
   2   5  11       68.18       73.80      1.00 o
   3   5  11        5.61        5.38      0.48 o
   4   5  11       31.31       27.25      1.08 o
  -4   6  11       37.67       37.15      2.76 o
  -3   6  11        0.67        0.41      0.43 o
  -2   6  11        2.92        3.26      0.38 o
  -1   6  11      213.11      191.43      1.85 o
   0   6  11       37.27       29.45      0.72 o
   1   6  11        6.12        5.49      0.34 o
   2   6  11        0.64        0.51      0.26 o
   3   6  11        7.87        8.09      0.56 o
   4   6  11       14.89       11.59      1.01 o
  -3   7  11      124.17      133.83      2.82 o
  -2   7  11        0.00       -0.34      0.34 o
  -1   7  11        5.60        3.49      0.37 o
   0   7  11       48.03       43.56      0.84 o
   1   7  11        0.01        1.88      0.32 o
   2   7  11        1.68        1.37      0.34 o
   3   7  11        2.94        2.60      0.48 o
  -2   8  11       41.20       50.78      1.56 o
  -1   8  11       51.11       52.24      1.05 o
   0   8  11        0.04        0.33      0.40 o
   1   8  11        4.52        4.03      0.47 o
   2   8  11       62.31       56.33      1.77 o
  -1   9  11       69.38       78.09      2.59 o
   0   9  11       57.36       61.10      2.33 o
   1   9  11        0.03        0.22      0.73 o
  -5   0  12      741.34      736.62     15.29 o
  -4   0  12      138.01      141.74      3.83 o
  -3   0  12        2.73        0.55      0.30 o
  -2   0  12        8.05        9.43      0.42 o
  -1   0  12     2453.60     2606.42     23.73 o
   0   0  12      533.95      467.01      5.20 o
   1   0  12      131.89      142.20      1.95 o
   2   0  12        0.00        0.18      0.20 o
   3   0  12      108.38      110.18      1.61 o
   4   0  12       12.92       12.57      0.91 o
   5   0  12        0.03        0.29      0.54 o
  -5   1  12        4.85        5.64      0.69 o
  -4   1  12        7.84        8.88      0.79 o
  -3   1  12      451.70      478.85      4.57 o
  -2   1  12        1.23        0.93      0.18 o
  -1   1  12      161.63      170.38      1.28 o
   0   1  12     1317.75     1336.40      8.86 o
   1   1  12     1464.13     1513.04      9.98 o
   2   1  12      802.49      801.48     10.41 o
   3   1  12       35.94       35.70      1.25 o
   4   1  12        1.46        0.88      0.30 o
   5   1  12       42.36       42.50      1.20 o
  -5   2  12       46.29       41.81      1.28 o
  -4   2  12        0.13        0.60      0.38 o
  -3   2  12       48.14       54.37      1.23 o
  -2   2  12      119.21      113.56      1.95 o
  -1   2  12      321.88      339.43      2.27 o
   0   2  12     1259.42     1375.96     10.23 o
   1   2  12      905.99      965.34      6.24 o
   2   2  12       57.83       55.55      0.89 o
   3   2  12       30.97       29.72      0.76 o
   4   2  12      363.48      358.21      3.55 o
   5   2  12        8.32        9.73      0.95 o
  -5   3  12        5.49        4.94      0.74 o
  -4   3  12       15.48       16.38      0.88 o
  -3   3  12       32.31       36.36      1.72 o
  -2   3  12       18.57       22.27      0.79 o
  -1   3  12      835.93      950.64      5.89 o
   0   3  12      274.45      231.63      1.53 o
   1   3  12       16.31       13.91      0.31 o
   2   3  12      161.15      155.39      1.88 o
   3   3  12      622.10      610.85      5.31 o
   4   3  12       64.18       63.55      1.25 o
   5   3  12       24.68       24.02      1.10 o
  -4   4  12        2.30        1.79      0.56 o
  -3   4  12        4.45        5.10      0.58 o
  -2   4  12       53.37       52.72      0.85 o
  -1   4  12      124.39      111.31      1.11 o
   0   4  12      311.53      334.00      2.23 o
   1   4  12      833.14      793.17      4.94 o
   2   4  12      253.54      251.40      2.14 o
   3   4  12        5.88        8.00      0.53 o
   4   4  12        0.01        0.35      0.37 o
  -4   5  12       31.72       30.00      1.46 o
  -3   5  12       22.71       23.21      1.10 o
  -2   5  12        3.55        2.27      0.30 o
  -1   5  12        0.99        2.03      0.24 o
   0   5  12        0.73       -0.27      0.27 o
   1   5  12        0.10        0.51      0.20 o
   2   5  12        2.36        3.43      0.35 o
   3   5  12        0.57        0.71      0.36 o
   4   5  12        1.63        2.27      0.49 o
  -4   6  12       59.62       60.87      2.15 o
  -3   6  12       14.76       16.09      0.95 o
  -2   6  12        2.13        1.39      0.33 o
  -1   6  12       65.44       57.00      0.90 o
   0   6  12        1.79        0.02      0.31 o
   1   6  12        1.01        2.14      0.28 o
   2   6  12       24.76       24.59      0.69 o
   3   6  12        4.32        3.10      0.42 o
   4   6  12       16.69       16.36      1.18 o
  -3   7  12       78.80       87.11      2.24 o
  -2   7  12       38.61       37.51      1.02 o
  -1   7  12       49.67       47.20      0.90 o
   0   7  12       43.97       41.96      0.83 o
   1   7  12      223.84      211.64      2.17 o
   2   7  12        6.14        4.54      0.47 o
   3   7  12        1.70        1.23      0.49 o
  -2   8  12        0.54        2.83      0.74 o
  -1   8  12       69.30       73.94      1.25 o
   0   8  12        3.10        2.93      0.48 o
   1   8  12       79.97       79.01      1.38 o
   2   8  12       12.62       14.76      1.11 o
  -1   9  12      201.46      218.97      4.74 o
   0   9  12        6.86        9.09      1.22 o
   1   9  12       27.19       29.45      1.61 o
  -5   1  13       10.23       10.47      1.18 o
  -4   1  13       25.92       32.68      1.06 o
  -3   1  13        4.85        6.06      0.44 o
  -2   1  13      371.18      389.66      3.42 o
  -1   1  13        7.45        4.50      0.23 o
   0   1  13        1.25        0.65      0.12 o
   1   1  13     1243.23     1338.84      9.85 o
   2   1  13      179.99      174.20      1.96 o
   3   1  13      249.32      255.16      2.54 o
   4   1  13        4.04        4.00      0.40 o
   5   1  13       72.91       77.05      2.68 o
  -5   2  13        1.24        2.12      0.50 o
  -4   2  13      229.61      227.88      3.30 o
  -3   2  13       37.50       38.60      1.30 o
  -2   2  13      119.73      117.71      1.51 o
  -1   2  13       30.98       28.87      0.40 o
   0   2  13      124.80      123.58      1.14 o
   1   2  13      729.37      808.22      5.27 o
   2   2  13      141.07      142.83      1.83 o
   3   2  13      112.62      110.68      1.48 o
   4   2  13      168.61      169.34      2.12 o
   5   2  13       51.09       55.09      1.35 o
  -5   3  13       17.20       19.42      1.01 o
  -4   3  13       37.16       37.26      1.19 o
  -3   3  13       24.33       23.46      0.90 o
  -2   3  13       50.06       44.35      0.80 o
  -1   3  13      686.84      693.98      4.60 o
   0   3  13        0.97        0.59      0.12 o
   1   3  13       14.69       16.59      0.31 o
   2   3  13       47.46       53.58      0.88 o
   3   3  13      688.56      672.16      5.78 o
   4   3  13       87.79       84.95      1.46 o
   5   3  13        0.00        0.22      0.47 o
  -4   4  13        0.03        0.33      0.47 o
  -3   4  13       15.42       14.82      0.89 o
  -2   4  13        7.66        8.99      0.41 o
  -1   4  13        0.00        0.13      0.24 o
   0   4  13      136.97      137.08      1.14 o
   1   4  13       84.03       77.90      0.86 o
   2   4  13       15.46        9.87      0.40 o
   3   4  13        2.33        3.30      0.35 o
   4   4  13       30.61       31.08      1.02 o
  -4   5  13        4.30        3.34      1.00 o
  -3   5  13        3.19        2.14      0.55 o
  -2   5  13        8.34        7.58      0.44 o
  -1   5  13       35.78       41.47      0.72 o
   0   5  13        3.95        6.21      0.30 o
   1   5  13       20.22       17.95      0.47 o
   2   5  13       10.70       11.11      0.45 o
   3   5  13        4.90        4.68      0.46 o
   4   5  13        0.13        0.29      0.42 o
  -4   6  13        2.06        2.08      0.76 o
  -3   6  13       37.80       40.81      1.28 o
  -2   6  13       72.94       70.62      1.21 o
  -1   6  13        2.85        2.21      0.32 o
   0   6  13        4.81        5.35      0.37 o
   1   6  13        4.96        4.20      0.39 o
   2   6  13       82.19       82.75      1.38 o
   3   6  13       27.73       26.25      0.87 o
   4   6  13        2.43        3.48      0.72 o
  -3   7  13        0.08        0.20      0.70 o
  -2   7  13       12.04       11.54      0.83 o
  -1   7  13        4.95        5.76      0.45 o
   0   7  13       53.21       48.05      0.83 o
   1   7  13       14.70       14.51      0.60 o
   2   7  13        5.25        4.96      0.47 o
   3   7  13        6.27        6.48      0.74 o
  -2   8  13      144.15      152.64      3.09 o
  -1   8  13       30.89       35.08      0.91 o
   0   8  13        0.02       -0.36      0.36 o
   1   8  13       40.41       38.38      0.98 o
   2   8  13        0.00        0.98      0.67 o
  -1   9  13       82.83      110.52      4.42 o
   0   9  13       21.74       24.99      3.60 o
  -5   0  14       10.87       10.64      1.27 o
  -4   0  14      416.36      420.06      7.23 o
  -3   0  14       92.82       94.12      1.92 o
  -2   0  14     2501.11     2738.53     33.00 o
  -1   0  14     1431.99     1525.49     14.13 o
   0   0  14      671.63      760.49      6.65 o
   1   0  14     1351.85     1373.77     12.91 o
   3   0  14      841.86      843.48      8.72 o
   4   0  14        5.51        5.35      0.92 o
   5   0  14        4.96        4.93      0.81 o
  -5   1  14        3.82        5.28      0.79 o
  -4   1  14      854.63      849.27      9.41 o
  -3   1  14      153.18      146.67      2.27 o
  -2   1  14      985.82     1016.29      9.01 o
  -1   1  14       18.83       19.32      0.43 o
   0   1  14      314.75      340.87      2.37 o
   1   1  14      723.47      758.32      6.74 o
   2   1  14       14.64       12.32      0.58 o
   3   1  14      162.13      154.81      1.80 o
   4   1  14       11.19       11.36      0.57 o
   5   1  14      242.07      247.27      3.29 o
  -5   2  14        0.44       -0.20      0.43 o
  -4   2  14        1.44        3.04      0.58 o
  -3   2  14       17.39       17.78      0.78 o
  -2   2  14      201.63      209.40      2.56 o
  -1   2  14       40.68       48.60      0.54 o
   0   2  14      300.74      351.41      2.50 o
   1   2  14      727.82      809.12      5.08 o
   2   2  14       23.50       25.41      0.68 o
   3   2  14      259.17      260.29      2.68 o
   4   2  14       33.27       36.98      0.94 o
   5   2  14      151.33      146.98      2.25 o
  -5   3  14       16.75       14.71      0.96 o
  -4   3  14        0.83        0.96      0.42 o
  -3   3  14       11.36       11.66      0.74 o
  -2   3  14      231.49      226.54      1.86 o
  -1   3  14       43.84       40.65      0.64 o
   0   3  14        3.26        2.38      0.17 o
   1   3  14      280.47      287.63      1.95 o
   2   3  14      257.48      248.54      2.21 o
   3   3  14      185.43      177.68      2.14 o
   4   3  14        3.51        3.64      0.45 o
   5   3  14        1.22        0.89      0.49 o
  -4   4  14        0.42        0.53      0.52 o
  -3   4  14      114.88      114.94      2.23 o
  -2   4  14       23.20       29.34      0.76 o
  -1   4  14       32.14       29.91      0.54 o
   0   4  14       10.99        8.33      0.30 o
   1   4  14      185.54      180.05      1.49 o
   2   4  14       18.84       18.19      0.49 o
   3   4  14        7.47        7.90      0.47 o
   4   4  14        2.21        0.95      0.41 o
  -4   5  14        5.01        5.32      0.78 o
  -3   5  14        9.54       11.15      1.44 o
  -2   5  14        1.40        1.53      0.29 o
  -1   5  14        0.02       -0.13      0.21 o
   0   5  14      185.06      180.75      1.48 o
   1   5  14        4.24        3.63      0.28 o
   2   5  14       62.99       55.58      0.87 o
   3   5  14       13.76       14.34      0.70 o
   4   5  14       16.55       21.06      1.00 o
  -4   6  14        4.62        4.53      0.85 o
  -3   6  14       25.84       22.16      1.09 o
  -2   6  14        1.05        0.53      0.32 o
  -1   6  14       57.89       51.47      0.92 o
   0   6  14        0.92        1.25      0.27 o
   1   6  14        0.64        0.19      0.24 o
   2   6  14       62.83       63.85      1.14 o
   3   6  14        3.41        3.84      0.45 o
   4   6  14        0.94        1.28      0.62 o
  -3   7  14       50.96       52.69      1.76 o
  -2   7  14       16.00       18.98      0.87 o
  -1   7  14       55.56       59.81      1.07 o
   0   7  14       18.11       16.66      0.63 o
   1   7  14        5.47        5.26      0.42 o
   2   7  14        4.98        5.31      0.48 o
   3   7  14        0.15        0.10      0.49 o
  -2   8  14       91.03      106.09      2.03 o
  -1   8  14       13.53       14.98      0.76 o
   0   8  14        0.47        0.69      0.41 o
   1   8  14        0.12       -0.24      0.34 o
   2   8  14       52.45       51.10      2.41 o
   0   9  14       67.20       70.40      2.53 o
  -5   1  15      132.12      125.61      2.24 o
  -4   1  15      252.31      270.36      4.80 o
  -3   1  15      124.73      122.57      1.81 o
  -2   1  15       56.75       70.45      2.03 o
  -1   1  15      114.38      102.45      1.15 o
   0   1  15     2149.58     2274.99     14.23 o
   1   1  15      686.80      717.36      4.98 o
   3   1  15       11.19       11.29      0.55 o
   4   1  15       33.62       36.76      0.94 o
   5   1  15       41.72       44.46      1.25 o
  -5   2  15        7.27        7.40      0.95 o
  -4   2  15        0.25        0.42      0.39 o
  -3   2  15       82.13       82.72      1.62 o
  -2   2  15      396.46      358.52      3.95 o
  -1   2  15        1.27        3.40      0.18 o
   0   2  15      787.79      826.46      4.93 o
   1   2  15      411.76      426.19      2.63 o
   2   2  15        0.22        0.05      0.13 o
   3   2  15        3.94        5.45      0.49 o
   4   2  15      230.29      230.54      2.64 o
   5   2  15       65.55       63.74      1.49 o
  -5   3  15        4.22        3.84      1.07 o
  -4   3  15        7.39        6.78      0.67 o
  -3   3  15       80.09       80.19      1.70 o
  -2   3  15      127.26      124.09      1.19 o
  -1   3  15      122.88      117.62      1.10 o
   0   3  15       11.66       10.69      0.29 o
   1   3  15      136.57      133.23      1.13 o
   2   3  15        0.23        1.24      0.40 o
   3   3  15        3.50        3.36      0.48 o
   4   3  15        0.84        1.13      0.36 o
   5   3  15        3.19        2.97      0.64 o
  -4   4  15        0.01        0.40      0.46 o
  -3   4  15       59.24       60.60      2.36 o
  -2   4  15        7.13        5.46      0.36 o
  -1   4  15       15.90       14.97      0.43 o
   0   4  15       54.70       60.63      0.69 o
   1   4  15      155.70      141.61      1.31 o
   2   4  15        0.79        0.42      0.19 o
   3   4  15        0.33        0.55      0.27 o
   4   4  15        0.96        1.45      0.43 o
  -4   5  15        0.16        0.40      0.53 o
  -3   5  15       20.70       19.51      1.46 o
  -2   5  15        1.54        1.76      0.32 o
  -1   5  15      132.97      136.79      1.90 o
   0   5  15       27.77       22.59      0.48 o
   1   5  15       34.19       30.00      0.58 o
   2   5  15        1.82        2.50      0.29 o
   3   5  15       49.76       47.53      1.02 o
   4   5  15        3.11        2.22      0.51 o
  -4   6  15        0.44        0.03      0.63 o
  -3   6  15        8.78        7.72      0.74 o
  -2   6  15        1.35        0.81      0.36 o
  -1   6  15        7.66        6.71      0.43 o
   0   6  15      110.95      114.15      1.38 o
   1   6  15        0.42        0.48      0.25 o
   2   6  15        3.80        4.75      0.38 o
   3   6  15       26.16       23.71      0.84 o
   4   6  15        4.20        3.92      0.75 o
  -3   7  15       10.71        9.41      0.98 o
  -2   7  15       13.31       12.56      0.76 o
  -1   7  15        6.57        6.16      0.46 o
   0   7  15        6.87        6.91      0.45 o
   1   7  15        3.29        4.68      0.41 o
   2   7  15        3.08        3.10      0.45 o
   3   7  15        2.19        2.65      0.60 o
  -2   8  15        3.49        4.01      0.64 o
  -1   8  15       22.65       21.03      0.91 o
   0   8  15        2.45        1.87      0.47 o
   1   8  15       30.33       30.09      0.98 o
   2   8  15       11.16       12.01      1.16 o
   0   9  15       23.94       32.17      1.78 o
  -5   0  16      676.76      677.93     14.54 o
  -4   0  16       62.41       66.34      2.09 o
  -3   0  16      202.28      197.94      3.49 o
  -2   0  16      189.37      190.54      3.26 o
  -1   0  16     5155.66     5719.84     52.03 o
   0   0  16       28.32       39.34      0.65 o
   1   0  16        3.55        3.81      0.33 o
   3   0  16      103.99       96.47      1.73 o
   4   0  16      473.30      456.20      6.99 o
   5   0  16        1.20        1.33      0.70 o
  -5   1  16       96.69       97.44      1.96 o
  -4   1  16      117.13      121.60      2.14 o
  -3   1  16      462.52      459.30      4.91 o
  -2   1  16       61.96       62.18      0.91 o
  -1   1  16     1427.00     1558.90      9.32 o
   0   1  16     1116.01     1156.85      7.41 o
   1   1  16       15.31       14.27      0.33 o
   2   1  16      498.59      303.61      7.10 o
   3   1  16       10.00        8.17      0.49 o
   4   1  16      217.30      214.69      3.16 o
   5   1  16       38.28       37.92      1.19 o
  -5   2  16        2.14        2.11      0.57 o
  -4   2  16       67.45       70.19      1.97 o
  -3   2  16      480.88      481.77      5.77 o
  -2   2  16      766.82      725.43      6.58 o
  -1   2  16       55.68       58.01      0.60 o
   0   2  16       66.29       85.09      0.77 o
   1   2  16       38.42       41.61      0.48 o
   2   2  16        6.78        8.75      0.50 o
   3   2  16        1.78        1.69      0.31 o
   4   2  16       86.03       85.34      1.43 o
   5   2  16        1.93        1.83      0.61 o
  -5   3  16        7.36        7.52      0.77 o
  -4   3  16        9.57        9.24      0.83 o
  -3   3  16       16.71       14.55      0.81 o
  -2   3  16       17.13       16.11      0.42 o
  -1   3  16        0.19        0.54      0.15 o
   0   3  16        5.07        5.37      0.22 o
   1   3  16      143.29      124.53      1.06 o
   2   3  16       31.89       34.99      0.60 o
   3   3  16      227.38      221.90      2.51 o
   4   3  16       10.85       10.69      0.64 o
   5   3  16        1.46        2.07      0.60 o
  -4   4  16       17.40       18.24      1.08 o
  -3   4  16        0.07        0.57      0.42 o
  -2   4  16      180.84      174.07      2.00 o
  -1   4  16      184.08      174.89      1.56 o
   0   4  16       16.75       22.07      0.44 o
   1   4  16      113.58      114.61      1.23 o
   2   4  16        4.19        3.22      0.27 o
   3   4  16       15.59       13.26      0.58 o
   4   4  16        0.06        0.32      0.36 o
  -4   5  16        4.87        5.62      0.78 o
  -3   5  16        0.10        0.38      0.45 o
  -2   5  16       80.89       81.15      1.31 o
  -1   5  16        4.06        4.88      0.35 o
   0   5  16        0.08        0.02      0.17 o
   1   5  16        0.81        1.08      0.23 o
   2   5  16       28.03       30.16      0.65 o
   3   5  16       29.91       33.50      0.88 o
   4   5  16       16.94       17.91      0.95 o
  -4   6  16        0.01        0.22      0.65 o
  -3   6  16        0.29        0.06      0.44 o
  -2   6  16        0.33        0.22      0.33 o
  -1   6  16        2.73        1.59      0.34 o
   0   6  16       41.77       44.35      0.81 o
   1   6  16        3.98        3.88      0.35 o
   2   6  16        9.35        9.68      0.49 o
   3   6  16        8.15        8.30      0.67 o
  -3   7  16        2.40        1.47      0.66 o
  -2   7  16        8.50        8.96      0.66 o
  -1   7  16       32.18       28.84      0.79 o
   0   7  16       14.94       13.54      0.61 o
   1   7  16       12.41       12.89      0.64 o
   2   7  16        0.65       -0.04      0.34 o
   3   7  16        0.84        0.87      0.51 o
  -2   8  16        7.08        6.81      0.82 o
  -1   8  16        1.30        1.41      0.47 o
   0   8  16      101.91      110.01      1.90 o
   1   8  16        0.50        0.02      0.38 o
   2   8  16       20.16       17.68      1.37 o
  -5   1  17       24.85       27.25      1.93 o
  -4   1  17      165.06      169.14      2.69 o
  -3   1  17      322.85      324.85      3.73 o
  -2   1  17       27.22       25.98      0.66 o
  -1   1  17      457.57      502.93      3.08 o
   0   1  17        0.58        1.88      0.23 o
   1   1  17      694.24      765.59      4.87 o
   2   1  17       62.84       59.02      1.01 o
   3   1  17       81.57       84.49      1.36 o
   4   1  17       52.16       52.22      1.15 o
   5   1  17       10.05       11.42      1.37 o
  -5   2  17        0.08        0.38      0.52 o
  -4   2  17       33.12       29.78      1.26 o
  -3   2  17     1250.74     1218.74     13.00 o
  -2   2  17      180.57      170.81      2.49 o
  -1   2  17       87.73       72.17      0.76 o
   0   2  17      117.90      120.29      1.00 o
   1   2  17     1490.45     1529.79      8.30 o
   2   2  17      340.86      352.06      3.23 o
   3   2  17       12.87       14.37      0.67 o
   4   2  17       57.71       57.58      1.25 o
   5   2  17       15.60       18.25      1.13 o
  -5   3  17       18.40       20.42      1.23 o
  -4   3  17        0.14        0.44      0.41 o
  -3   3  17       31.17       32.01      1.30 o
  -2   3  17        8.54        7.25      0.37 o
  -1   3  17      662.52      626.19      4.09 o
   0   3  17        0.90        4.53      0.22 o
   1   3  17       32.35       37.19      0.50 o
   2   3  17      159.44      172.75      1.61 o
   3   3  17       19.71       18.87      0.74 o
   4   3  17        0.01        0.10      0.33 o
   5   3  17        0.02        0.37      0.66 o
  -4   4  17       15.47       15.42      1.02 o
  -3   4  17       29.46       26.13      1.12 o
  -2   4  17        7.61        9.99      0.50 o
  -1   4  17      208.94      205.61      1.77 o
   0   4  17       31.27       31.99      0.53 o
   1   4  17       14.52       18.76      0.47 o
   2   4  17       67.32       61.98      0.89 o
   3   4  17        0.54        0.77      0.28 o
   4   4  17        0.42        1.32      0.43 o
  -4   5  17       19.42       20.11      1.24 o
  -3   5  17       30.81       28.25      1.25 o
  -2   5  17       28.66       33.04      0.83 o
  -1   5  17       20.91       20.89      0.56 o
   0   5  17        0.00       -0.17      0.18 o
   1   5  17       62.85       61.94      0.89 o
   2   5  17       12.47       11.43      0.47 o
   3   5  17       20.80       20.29      0.85 o
   4   5  17        5.50        5.06      0.63 o
  -3   6  17        0.75        0.21      0.45 o
  -2   6  17        0.11       -0.08      0.35 o
  -1   6  17        1.32        1.91      0.32 o
   0   6  17        0.71        0.69      0.27 o
   1   6  17       55.50       54.12      0.93 o
   2   6  17        4.62        5.22      0.43 o
   3   6  17        0.04        0.28      0.34 o
  -3   7  17       22.81       22.83      1.54 o
  -2   7  17       27.74       22.84      1.33 o
  -1   7  17        3.10        3.22      0.39 o
   0   7  17        5.07        4.72      0.43 o
   1   7  17        7.46        7.70      0.48 o
   2   7  17       15.63       15.77      0.76 o
   3   7  17        0.03        0.33      0.57 o
  -2   8  17        9.34       10.23      0.90 o
  -1   8  17        5.85        6.60      0.63 o
   0   8  17       24.74       33.05      1.06 o
   1   8  17        0.16        0.14      0.40 o
   2   8  17        0.08        0.36      0.67 o
  -5   0  18      244.44      237.38      6.32 o
  -4   0  18       63.16       61.52      2.53 o
  -3   0  18      264.40      257.72      4.01 o
  -2   0  18      142.14      162.23      2.67 o
  -1   0  18       61.45       77.22      1.07 o
   0   0  18      910.37      857.47      7.56 o
   1   0  18       12.31       14.59      0.50 o
   2   0  18       39.67       29.98      0.73 o
   3   0  18      357.02      373.88      5.38 o
   4   0  18        3.08        4.61      1.13 o
   5   0  18       21.75       23.77      1.74 o
  -5   1  18        1.91        1.96      0.50 o
  -4   1  18      263.20      260.69      4.13 o
  -3   1  18       56.95       64.12      1.26 o
  -2   1  18       11.05       10.84      0.46 o
  -1   1  18      325.95      367.12      2.33 o
   0   1  18      620.98      700.42      5.41 o
   1   1  18        3.46        6.11      0.21 o
   2   1  18        6.26        8.11      0.29 o
   3   1  18      207.19      205.85      2.44 o
   4   1  18       57.15       56.15      1.30 o
   5   1  18      137.96      133.23      2.60 o
  -5   2  18       25.90       26.04      1.44 o
  -4   2  18       61.86       61.12      1.52 o
  -3   2  18      495.04      497.40      6.01 o
  -2   2  18      231.36      231.00      2.51 o
  -1   2  18      111.89      103.42      0.88 o
   0   2  18        6.26        9.47      0.29 o
   1   2  18      570.14      620.28      4.03 o
   2   2  18       40.57       36.63      0.57 o
   3   2  18       12.64       14.23      0.67 o
   4   2  18       39.27       39.21      1.05 o
   5   2  18       40.36       38.44      1.48 o
  -5   3  18       23.16       25.47      1.78 o
  -4   3  18        1.02        0.67      0.44 o
  -3   3  18       44.47       46.32      1.29 o
  -2   3  18      121.49      112.69      1.47 o
  -1   3  18     2573.87     2420.68     15.07 o
   0   3  18       31.75       31.78      0.50 o
   1   3  18      114.68      121.86      1.04 o
   2   3  18      181.64      188.06      1.67 o
   3   3  18       51.52       53.09      1.17 o
   4   3  18       11.02        9.48      0.77 o
  -4   4  18       11.92       11.10      0.91 o
  -3   4  18       28.89       32.25      1.19 o
  -2   4  18       46.72       47.85      0.93 o
  -1   4  18       67.08       59.25      0.80 o
   0   4  18      215.62      218.47      1.71 o
   1   4  18       77.33       68.91      0.85 o
   2   4  18        6.21        7.11      0.38 o
   3   4  18       18.49       17.64      0.67 o
   4   4  18      118.17      117.43      2.03 o
  -4   5  18       23.98       25.77      1.34 o
  -3   5  18        6.98        8.14      0.83 o
  -2   5  18       15.32       12.95      0.60 o
  -1   5  18       44.28       41.71      0.75 o
   0   5  18        0.13        0.87      0.22 o
   1   5  18       19.36       23.24      0.58 o
   2   5  18        0.02        0.50      0.24 o
   3   5  18        8.27        8.67      0.64 o
   4   5  18        3.31        3.14      0.69 o
  -3   6  18        5.73        3.70      0.65 o
  -2   6  18        1.39        0.70      0.36 o
  -1   6  18        1.30        0.36      0.28 o
   0   6  18       26.51       28.70      0.80 o
   1   6  18        0.50        0.29      0.25 o
   2   6  18        4.48        6.67      0.47 o
   3   6  18        0.98        0.80      0.42 o
  -3   7  18       44.95       43.73      1.82 o
  -2   7  18        1.81        1.23      0.42 o
  -1   7  18        0.30       -0.08      0.32 o
   0   7  18        0.00       -0.28      0.28 o
   1   7  18       34.47       38.61      0.86 o
   2   7  18       15.81       18.81      0.82 o
   3   7  18       14.07       12.73      1.20 o
  -2   8  18        0.03        0.07      0.57 o
  -1   8  18       92.45      100.26      1.93 o
   0   8  18       83.39       88.67      1.83 o
   1   8  18        9.54        8.34      0.63 o
   2   8  18        2.28        2.23      0.67 o
  -5   1  19       21.61       19.00      1.26 o
  -4   1  19       89.11       93.25      3.07 o
  -3   1  19       44.40       45.87      1.07 o
  -2   1  19      174.26      162.07      1.61 o
  -1   1  19        0.53        0.35      0.13 o
   0   1  19      505.84      554.04      3.75 o
   1   1  19        7.53        7.48      0.24 o
   2   1  19      110.54      111.57      1.10 o
   3   1  19       23.84       24.75      0.78 o
   4   1  19        7.26        9.01      0.66 o
   5   1  19        2.93        3.64      0.65 o
  -5   2  19       26.83       28.54      1.29 o
  -4   2  19       83.60       83.38      1.90 o
  -3   2  19       40.55       42.09      1.82 o
  -2   2  19      432.89      407.56      3.69 o
  -1   2  19      283.29      290.36      1.97 o
   0   2  19      623.08      715.96      4.39 o
   1   2  19       24.28       26.71      0.46 o
   2   2  19        1.73        2.66      0.21 o
   3   2  19       20.74       21.06      0.78 o
   4   2  19       18.22       19.29      1.12 o
   5   2  19       33.68       34.92      1.47 o
  -4   3  19        5.79        6.67      0.71 o
  -3   3  19        3.78        3.18      0.51 o
  -2   3  19     1649.58     1572.64     13.46 o
  -1   3  19      118.64       98.73      1.03 o
   0   3  19      270.55      260.98      1.88 o
   1   3  19       48.71       59.95      0.67 o
   2   3  19      313.53      333.71      2.80 o
   3   3  19       22.23       25.19      0.89 o
   4   3  19       22.81       22.30      1.03 o
  -4   4  19      124.08      120.95      2.52 o
  -3   4  19       42.37       38.64      2.19 o
  -2   4  19       56.46       53.36      1.08 o
  -1   4  19      228.99      220.68      1.89 o
   0   4  19      278.44      287.81      2.43 o
   1   4  19      133.98      125.79      1.17 o
   2   4  19        4.11        3.54      0.31 o
   3   4  19      105.33      103.29      1.57 o
   4   4  19        0.01        0.42      0.42 o
  -4   5  19        0.18        1.56      1.13 o
  -3   5  19        1.17        1.80      0.56 o
  -2   5  19       22.33       19.82      0.85 o
  -1   5  19       84.58       69.53      0.99 o
   0   5  19      127.71      122.96      1.31 o
   1   5  19      245.09      256.36      2.35 o
   2   5  19       45.19       45.99      0.92 o
   3   5  19        0.23        0.17      0.32 o
   4   5  19        7.97        8.36      0.92 o
  -3   6  19       47.75       46.07      1.41 o
  -2   6  19       14.35       12.18      0.78 o
  -1   6  19       87.20       80.15      1.27 o
   0   6  19        0.19        0.31      0.26 o
   1   6  19        2.49        2.78      0.33 o
   2   6  19       10.34       10.36      0.59 o
   3   6  19        7.64        7.22      0.60 o
  -3   7  19        1.39        1.88      0.78 o
  -2   7  19       16.83       15.52      0.91 o
  -1   7  19        0.17        0.13      0.33 o
   0   7  19       16.13       18.70      0.82 o
   1   7  19      130.80      142.98      1.73 o
   2   7  19       13.45       14.35      0.76 o
   3   7  19        1.97        1.13      0.74 o
  -2   8  19        0.29       -0.11      0.58 o
  -1   8  19        7.31        9.44      0.75 o
   0   8  19       23.57       22.56      1.00 o
   1   8  19       15.05       13.79      0.88 o
   2   8  19        1.02        2.55      0.68 o
  -5   0  20       25.23       22.67      1.81 o
  -4   0  20       15.24       11.53      1.93 o
  -3   0  20      121.69      124.64      3.00 o
  -2   0  20      299.26      288.86      4.24 o
  -1   0  20       48.51       49.10      0.76 o
   0   0  20       10.59       17.77      0.44 o
   1   0  20       69.80       70.37      1.08 o
   2   0  20       18.36       19.77      0.78 o
   3   0  20        3.09        3.71      0.47 o
   4   0  20        5.51        4.46      0.72 o
   5   0  20        8.23        6.78      1.15 o
  -5   1  20        4.85        6.20      0.83 o
  -4   1  20       38.19       40.78      1.70 o
  -3   1  20       81.51       85.91      1.54 o
  -2   1  20       69.71       70.58      1.02 o
  -1   1  20        6.68        7.41      0.27 o
   0   1  20      415.24      474.64      3.13 o
   1   1  20       34.24       31.70      0.45 o
   2   1  20       59.12       53.14      0.70 o
   3   1  20       37.21       34.32      0.88 o
   4   1  20        2.79        2.62      0.49 o
   5   1  20       30.01       28.81      1.34 o
  -5   2  20       35.02       38.97      1.51 o
  -4   2  20        8.09       10.17      0.78 o
  -3   2  20      161.58      153.75      2.53 o
  -2   2  20       71.16       61.94      1.08 o
  -1   2  20      180.54      192.96      1.51 o
   0   2  20      560.47      544.98      3.45 o
   1   2  20       41.86       43.22      0.60 o
   2   2  20      233.77      243.21      2.12 o
   3   2  20       33.74       36.73      0.94 o
   4   2  20       73.20       68.23      1.49 o
   5   2  20        8.15        9.07      0.98 o
  -4   3  20       21.17       21.47      1.09 o
  -3   3  20       34.58       35.99      1.42 o
  -2   3  20      887.22      879.37      9.39 o
  -1   3  20        4.25        8.20      0.33 o
   0   3  20      317.64      319.51      2.22 o
   1   3  20       38.22       39.39      0.55 o
   2   3  20      349.19      333.91      2.82 o
   3   3  20       89.30       88.85      1.37 o
   4   3  20        0.91        1.24      0.41 o
  -4   4  20        2.76        5.05      0.74 o
  -3   4  20       22.25       22.10      1.12 o
  -2   4  20        9.25        9.92      0.57 o
  -1   4  20       22.79       19.52      0.68 o
   0   4  20     1365.99     1344.26      8.04 o
   1   4  20        2.50        1.07      0.20 o
   2   4  20       98.27       93.63      1.22 o
   3   4  20       28.45       26.30      1.08 o
   4   4  20        0.34        0.66      0.44 o
  -4   5  20      201.56      204.48      3.69 o
  -3   5  20       24.64       24.96      1.98 o
  -2   5  20       23.34       27.65      0.86 o
  -1   5  20        6.52        8.35      0.43 o
   0   5  20      362.56      320.61      2.61 o
   1   5  20      110.14       98.99      1.44 o
   2   5  20       83.29       80.92      1.24 o
   3   5  20       22.47       24.59      0.91 o
   4   5  20       14.37       13.28      1.09 o
  -3   6  20       21.32       22.57      1.37 o
  -2   6  20      201.19      191.28      2.88 o
  -1   6  20        1.81        1.36      0.34 o
   0   6  20       31.63       25.94      0.66 o
   1   6  20        0.05       -0.06      0.25 o
   2   6  20        1.77        4.98      0.46 o
   3   6  20       13.17       16.98      0.91 o
  -3   7  20       12.64       13.38      1.27 o
  -2   7  20       12.00       10.30      0.78 o
  -1   7  20        0.01       -0.05      0.35 o
   0   7  20       45.48       54.40      1.20 o
   1   7  20      115.43      128.61      1.71 o
   2   7  20       38.09       34.06      1.69 o
   3   7  20        4.48        1.91      0.76 o
  -2   8  20        1.02        0.30      0.60 o
  -1   8  20        0.40        0.12      0.49 o
   0   8  20       33.17       38.13      1.14 o
   1   8  20        4.23        4.04      0.66 o
   2   8  20        3.93        4.28      0.78 o
  -5   1  21       18.09       16.06      1.74 o
  -4   1  21       86.80       84.27      1.72 o
  -3   1  21        2.33        2.83      0.36 o
  -2   1  21       31.29       32.70      0.77 o
  -1   1  21       44.72       38.94      0.62 o
   0   1  21      109.90      117.10      1.18 o
   1   1  21      219.15      233.04      1.71 o
   2   1  21        0.50        0.92      0.17 o
   3   1  21        5.53        7.10      0.51 o
   4   1  21       15.39       15.13      0.81 o
   5   1  21       36.12       36.21      1.60 o
  -5   2  21        6.21        7.51      0.84 o
  -4   2  21        2.28        1.96      0.82 o
  -3   2  21      210.65      205.20      3.10 o
  -2   2  21       23.90       27.93      0.74 o
  -1   2  21       66.50       67.78      0.74 o
   0   2  21      119.58      115.31      0.98 o
   1   2  21      446.21      466.52      3.31 o
   2   2  21        0.10        0.55      0.19 o
   3   2  21       14.83       18.41      0.90 o
   4   2  21       58.07       57.49      1.38 o
   5   2  21       18.76       18.09      1.36 o
  -4   3  21       43.17       48.08      1.48 o
  -3   3  21      165.68      143.14      2.54 o
  -2   3  21      257.09      250.92      2.86 o
  -1   3  21      238.75      239.23      1.95 o
   0   3  21       66.99       72.12      0.78 o
   1   3  21       35.33       42.81      0.61 o
   2   3  21      190.37      189.11      1.87 o
   3   3  21        0.10        0.59      0.26 o
   4   3  21        0.02        0.41      0.39 o
  -4   4  21       84.20       82.12      2.06 o
  -3   4  21       88.06       93.73      2.12 o
  -2   4  21       11.79       13.37      0.76 o
  -1   4  21      479.95      447.67      3.33 o
   0   4  21     1339.77     1223.04      7.38 o
   1   4  21       11.08       17.01      0.45 o
   2   4  21        4.66        5.97      0.38 o
   3   4  21        6.81        7.52      0.53 o
   4   4  21       61.64       60.32      1.52 o
  -4   5  21       57.96       54.83      1.88 o
  -3   5  21       17.73       21.09      1.52 o
  -2   5  21      172.92      166.34      2.30 o
  -1   5  21       22.59       21.18      0.62 o
   0   5  21        6.23       14.74      0.53 o
   1   5  21        2.52        5.81      0.40 o
   2   5  21      146.50      145.02      1.70 o
   3   5  21       12.59       14.01      0.73 o
   4   5  21       42.24       41.39      1.78 o
  -3   6  21        0.87        1.97      0.58 o
  -2   6  21        1.88        1.44      0.48 o
  -1   6  21        4.70        4.94      0.47 o
   0   6  21       60.96       58.35      1.08 o
   1   6  21       37.36       40.55      0.83 o
   2   6  21      433.84      438.33      4.28 o
   3   6  21       94.89      103.47      1.92 o
  -3   7  21        8.37        5.64      1.04 o
  -2   7  21        1.74        1.05      0.45 o
  -1   7  21        0.24        0.21      0.36 o
   0   7  21       33.35       36.27      1.00 o
   1   7  21        1.50        1.60      0.38 o
   2   7  21        9.55        9.00      0.64 o
   3   7  21       13.89       15.19      1.34 o
  -2   8  21        2.47        1.93      0.67 o
  -1   8  21        7.85        7.76      0.71 o
   0   8  21       10.96       12.70      0.86 o
   1   8  21        3.67        2.90      0.74 o
  -5   0  22        2.82        2.75      0.97 o
  -4   0  22       10.94       15.03      3.29 o
  -3   0  22        0.50       -0.23      0.41 o
  -2   0  22        1.47        2.52      1.08 o
  -1   0  22      236.89      220.42      2.13 o
   0   0  22      119.94      158.09      1.57 o
   1   0  22      166.48      174.98      2.11 o
   2   0  22        7.67        9.34      0.53 o
   3   0  22      275.02      261.73      3.57 o
   4   0  22        5.47        4.92      0.79 o
   5   0  22        8.53        9.45      1.44 o
  -5   1  22       29.89       30.05      1.44 o
  -4   1  22       31.37       36.34      1.13 o
  -3   1  22        4.72        5.72      0.45 o
  -2   1  22      338.16      341.26      3.47 o
  -1   1  22       80.90       66.86      0.67 o
   0   1  22        3.00        4.78      0.26 o
   1   1  22        9.75        7.54      0.27 o
   2   1  22      263.64      269.30      2.34 o
   3   1  22        6.15        7.49      0.53 o
   4   1  22        3.10        3.90      0.51 o
   5   1  22       17.62       15.28      1.26 o
  -5   2  22        0.44        0.85      0.58 o
  -4   2  22        0.15        0.72      0.44 o
  -3   2  22       17.61       18.45      0.89 o
  -2   2  22      303.07      296.96      3.17 o
  -1   2  22        0.79        1.38      0.19 o
   0   2  22      137.06      153.45      1.21 o
   1   2  22      132.26      134.36      1.26 o
   2   2  22       33.80       31.55      0.67 o
   3   2  22        0.00       -0.07      0.28 o
   4   2  22        0.19        1.10      0.43 o
  -4   3  22      166.90      166.50      2.97 o
  -3   3  22       42.11       38.81      1.27 o
  -2   3  22      422.57      395.29      4.08 o
  -1   3  22      207.99      197.20      1.79 o
   0   3  22       92.23       97.15      0.92 o
   1   3  22       76.93       77.26      0.86 o
   2   3  22       31.01       26.16      0.61 o
   3   3  22       88.44       81.83      1.35 o
   4   3  22        0.27        0.31      0.40 o
  -4   4  22       10.28       12.42      1.00 o
  -3   4  22      270.56      256.38      3.97 o
  -2   4  22      205.18      210.89      2.91 o
  -1   4  22      956.64      958.68      6.74 o
   0   4  22        8.15       21.17      0.88 o
   1   4  22       56.90       67.97      0.83 o
   2   4  22        2.65        1.00      0.25 o
   3   4  22      156.68      152.54      2.16 o
   4   4  22       71.48       69.20      1.58 o
  -4   5  22        0.45        0.89      0.64 o
  -3   5  22      118.08      131.30      2.34 o
  -2   5  22       14.90       13.57      0.92 o
  -1   5  22      167.03      139.76      1.71 o
   0   5  22      107.12       95.61      1.14 o
   1   5  22      640.12      610.78      4.73 o
   2   5  22      107.79      112.98      1.47 o
   3   5  22        9.43       10.18      0.65 o
   4   5  22        2.53        6.20      0.95 o
  -3   6  22      100.71      105.70      2.19 o
  -2   6  22        6.63        6.34      0.65 o
  -1   6  22      152.49      144.28      1.95 o
   0   6  22       30.74       29.19      0.91 o
   1   6  22       15.39       11.47      0.54 o
   2   6  22        0.80        3.88      0.56 o
   3   6  22        0.00        2.07      0.51 o
  -2   7  22       17.93       17.05      1.02 o
  -1   7  22       20.89       20.12      0.81 o
   0   7  22        6.77        8.01      0.57 o
   1   7  22        3.05        5.43      0.48 o
   2   7  22        0.69        0.95      0.40 o
  -1   8  22       13.75       15.47      0.92 o
   0   8  22        1.10        0.56      0.52 o
   1   8  22        0.30        0.80      0.58 o
  -5   1  23        2.67        2.94      1.27 o
  -4   1  23       17.96       20.00      0.92 o
  -3   1  23        2.59        3.30      0.39 o
  -2   1  23        3.05        3.08      0.38 o
  -1   1  23       15.66       12.28      0.32 o
   0   1  23        0.68        0.17      0.11 o
   1   1  23      165.83      147.68      1.24 o
   2   1  23       27.05       29.91      0.61 o
   3   1  23        8.55        8.78      0.58 o
   4   1  23       10.81        8.73      0.65 o
   5   1  23        6.40        7.16      1.20 o
  -4   2  23       46.45       47.74      1.42 o
  -3   2  23       26.56       31.15      0.98 o
  -2   2  23       78.00       69.22      1.21 o
  -1   2  23      414.93      391.06      2.98 o
   0   2  23      345.73      309.06      2.09 o
   1   2  23        0.73        0.62      0.15 o
   2   2  23       14.43       20.17      0.54 o
   3   2  23        2.90        4.00      0.52 o
   4   2  23        0.62        0.83      0.40 o
  -4   3  23        1.56        2.46      0.57 o
  -3   3  23      122.86      125.12      2.39 o
  -2   3  23       87.94       86.74      1.65 o
  -1   3  23      167.23      162.75      1.58 o
   0   3  23       79.04       85.49      0.90 o
   1   3  23       41.97       29.74      0.52 o
   2   3  23       21.68       14.14      0.51 o
   3   3  23        8.70        7.42      0.49 o
   4   3  23        7.31        8.33      0.67 o
  -4   4  23      162.79      164.79      4.36 o
  -3   4  23      140.84      134.36      2.65 o
  -2   4  23        7.64       10.55      0.70 o
  -1   4  23      440.04      412.53      3.49 o
   0   4  23      139.82      138.52      1.34 o
   1   4  23      402.70      338.92      2.48 o
   2   4  23       15.80       18.91      0.60 o
   3   4  23       35.76       35.61      0.96 o
   4   4  23        3.03        2.63      0.60 o
  -4   5  23       33.59       29.71      1.63 o
  -3   5  23       65.57       67.03      1.64 o
  -2   5  23       42.59       45.08      1.12 o
  -1   5  23      112.59       96.56      1.37 o
   0   5  23       23.77       22.12      0.68 o
   1   5  23      771.90      779.21      5.83 o
   2   5  23        0.32        1.51      0.31 o
   3   5  23       12.76       17.44      0.83 o
   4   5  23       73.72       75.28      2.67 o
  -3   6  23        0.96        1.64      0.55 o
  -2   6  23       16.32       12.80      0.84 o
  -1   6  23       47.48       56.77      1.15 o
   0   6  23        1.33        1.52      0.30 o
   1   6  23      245.21      260.40      2.53 o
   2   6  23      141.52      149.18      2.04 o
   3   6  23      200.76      195.37      3.20 o
  -2   7  23       19.10       19.20      1.08 o
  -1   7  23       24.20       28.06      0.91 o
   0   7  23        2.91        3.87      0.46 o
   1   7  23      108.86      117.75      1.65 o
   2   7  23        0.14       -0.08      0.46 o
  -1   8  23        7.27        7.37      0.87 o
   0   8  23        0.99        0.21      0.52 o
   1   8  23       12.03       13.12      1.43 o
  -5   0  24        1.13        0.80      0.80 o
  -4   0  24        3.91        4.10      0.83 o
  -3   0  24        1.55        4.24      0.89 o
  -2   0  24      114.52      137.47      2.56 o
  -1   0  24      283.82      283.51      3.26 o
   0   0  24        0.96        0.55      0.16 o
   1   0  24      187.05      193.33      1.99 o
   2   0  24        1.31        0.57      0.28 o
   3   0  24      203.19      206.06      3.60 o
   4   0  24        0.18        0.03      0.54 o
  -5   1  24        0.14        0.73      0.60 o
  -4   1  24       73.64       72.95      1.65 o
  -3   1  24       36.86       34.99      0.90 o
  -2   1  24       24.05       22.87      0.68 o
  -1   1  24       48.94       33.61      0.50 o
   0   1  24      235.64      229.34      1.69 o
   1   1  24       55.48       63.76      0.72 o
   2   1  24        7.77        7.36      0.37 o
   3   1  24        1.05        0.18      0.30 o
   4   1  24       25.84       27.02      1.02 o
  -4   2  24       65.45       66.73      1.92 o
  -3   2  24       76.52       71.48      1.50 o
  -2   2  24      164.04      156.70      2.04 o
  -1   2  24      112.40       96.55      1.08 o
   0   2  24       59.32       58.35      0.67 o
   1   2  24        1.69        1.21      0.18 o
   2   2  24       17.51       18.98      0.53 o
   3   2  24       18.66       15.60      0.77 o
   4   2  24       17.09       14.52      0.81 o
  -4   3  24        5.32        5.23      0.70 o
  -3   3  24       23.33       21.78      1.10 o
  -2   3  24      427.38      421.58      4.35 o
  -1   3  24      644.06      635.54      4.64 o
   0   3  24       50.53       58.11      0.73 o
   1   3  24       22.05       10.67      0.37 o
   2   3  24        6.82        6.34      0.38 o
   3   3  24        0.86        1.92      0.34 o
   4   3  24       10.94       14.29      0.90 o
  -4   4  24      155.94      144.15      2.92 o
  -3   4  24      387.15      379.98      5.32 o
  -2   4  24       17.25       17.68      0.89 o
  -1   4  24      104.08       90.12      1.57 o
   0   4  24        0.51        1.08      0.23 o
   1   4  24      247.47      202.92      1.70 o
   2   4  24       16.01       14.31      0.55 o
   3   4  24       21.54       21.59      0.93 o
   4   4  24        0.08       -0.18      0.48 o
  -4   5  24      107.04      111.63      2.98 o
  -3   5  24       17.09       16.38      0.98 o
  -2   5  24        1.26        0.66      0.37 o
  -1   5  24       76.65       71.88      1.17 o
   0   5  24      618.78      563.80      4.36 o
   1   5  24      213.47      218.00      2.32 o
   2   5  24      123.80      129.83      1.62 o
   3   5  24      142.21      155.75      2.22 o
   4   5  24       13.81       15.20      2.51 o
  -3   6  24        3.20        3.10      0.71 o
  -2   6  24       78.98       82.57      1.78 o
  -1   6  24       24.68       26.78      0.93 o
   0   6  24        0.17        0.92      0.28 o
   1   6  24        5.82        4.84      0.40 o
   2   6  24       70.08       65.79      1.30 o
   3   6  24       89.37       87.15      2.27 o
  -2   7  24       11.48       11.91      0.90 o
  -1   7  24       25.43       27.04      0.93 o
   0   7  24        1.30        1.78      0.41 o
   1   7  24       18.76       18.60      0.74 o
   2   7  24       15.56       15.89      1.04 o
  -1   8  24        5.07        4.11      1.18 o
   0   8  24        0.61        0.90      0.62 o
   1   8  24        0.01       -0.46      0.75 o
  -4   1  25        4.88        5.84      0.61 o
  -3   1  25        4.02        3.16      0.40 o
  -2   1  25       46.39       40.83      0.90 o
  -1   1  25      114.08       95.21      0.94 o
   0   1  25       64.65       48.40      0.65 o
   1   1  25      267.83      246.57      1.85 o
   2   1  25       13.29       14.81      0.50 o
   3   1  25       12.95       10.93      0.65 o
   4   1  25        6.42        5.19      0.56 o
  -4   2  25       11.19       12.35      1.01 o
  -3   2  25       11.37       11.14      0.73 o
  -2   2  25       58.40       59.80      1.16 o
  -1   2  25      508.55      506.15      3.97 o
   0   2  25      127.82      133.74      1.14 o
   1   2  25        0.12        0.05      0.15 o
   2   2  25        2.34        4.06      0.31 o
   3   2  25      157.78      146.09      2.14 o
   4   2  25        0.80        0.46      0.39 o
  -4   3  25       63.19       60.67      1.73 o
  -3   3  25       18.37       22.12      1.13 o
  -2   3  25      600.02      578.75      5.66 o
  -1   3  25       25.96       23.73      0.56 o
   0   3  25       11.38        5.99      0.37 o
   1   3  25      181.77      161.14      1.42 o
   2   3  25      206.91      179.40      1.87 o
   3   3  25       12.46        9.36      0.55 o
   4   3  25        6.43        7.20      0.66 o
  -4   4  25       30.05       28.00      1.41 o
  -3   4  25      274.60      265.53      4.54 o
  -2   4  25        9.24        9.03      0.69 o
  -1   4  25        0.06        0.25      0.25 o
   0   4  25      348.31      289.29      2.40 o
   1   4  25       36.70       45.79      0.83 o
   2   4  25        2.39        1.52      0.28 o
   3   4  25        0.42        0.25      0.33 o
   4   4  25        0.33        0.87      0.53 o
  -4   5  25        0.01        2.82      1.76 o
  -3   5  25        0.64        0.30      0.46 o
  -2   5  25        5.18        5.99      0.61 o
  -1   5  25      139.94      145.18      1.79 o
   0   5  25       87.46      101.91      1.26 o
   1   5  25        7.97        8.75      0.47 o
   2   5  25       15.69       12.02      0.56 o
   3   5  25       90.18       97.19      1.56 o
  -3   6  25        0.39        0.41      0.61 o
  -2   6  25       84.18       92.43      1.91 o
  -1   6  25       15.91       17.66      0.81 o
   0   6  25       18.22       19.81      0.63 o
   1   6  25        0.12        0.05      0.28 o
   2   6  25      426.51      423.53      4.24 o
   3   6  25       14.95       16.67      1.07 o
  -2   7  25       15.24       16.35      1.09 o
  -1   7  25        3.13        2.38      0.54 o
   0   7  25       88.42       95.03      1.56 o
   1   7  25       16.89       14.86      0.69 o
   2   7  25       63.47       58.99      1.84 o
  -1   8  25       17.52       18.24      2.17 o
   0   8  25       12.10       16.07      1.27 o
   1   8  25        1.11        1.81      0.64 o
  -4   0  26       28.14       28.61      2.28 o
  -3   0  26      263.40      257.77      5.66 o
  -2   0  26       77.04       58.11      1.64 o
  -1   0  26       28.90       43.48      0.76 o
   0   0  26      132.68      108.71      1.39 o
   1   0  26        7.19        6.13      0.33 o
   2   0  26       10.04       11.83      0.63 o
   3   0  26       14.03       13.68      0.96 o
   4   0  26        8.11        7.25      0.97 o
  -4   1  26       38.58       35.87      1.46 o
  -3   1  26        0.08        0.30      0.31 o
  -2   1  26       52.93       51.44      1.18 o
  -1   1  26      289.23      301.25      2.27 o
   0   1  26      503.73      463.17      3.29 o
   1   1  26      130.73      115.76      1.09 o
   2   1  26        0.15        0.35      0.21 o
   3   1  26       16.70       17.43      0.82 o
   4   1  26        0.01        1.41      0.42 o
  -4   2  26        5.14        5.09      0.76 o
  -3   2  26       19.58       19.29      1.29 o
  -2   2  26      482.63      458.60      4.61 o
  -1   2  26      283.89      278.66      2.46 o
   0   2  26      896.91      803.28      4.81 o
   1   2  26        0.96        1.55      0.20 o
   2   2  26       31.64       24.69      0.62 o
   3   2  26       17.56       14.84      0.78 o
   4   2  26       16.67       15.22      0.85 o
  -4   3  26        2.73        3.18      0.65 o
  -3   3  26      483.08      472.57      6.14 o
  -2   3  26      563.56      539.03      5.37 o
  -1   3  26       69.67       67.64      0.99 o
   0   3  26        8.60        5.94      0.32 o
   1   3  26      246.55      217.27      1.78 o
   2   3  26      187.47      144.64      1.64 o
   3   3  26       13.34       15.17      0.66 o
   4   3  26        9.06        9.91      0.75 o
  -4   4  26        0.24        0.43      0.58 o
  -3   4  26      109.40      109.35      2.41 o
  -2   4  26       17.31       15.45      0.86 o
  -1   4  26       13.80       13.14      0.60 o
   0   4  26      108.03       89.19      1.08 o
   1   4  26       20.43       16.42      0.50 o
   2   4  26        3.09        1.96      0.30 o
   3   4  26        2.97        3.36      0.44 o
   4   4  26       78.21       86.52      2.09 o
  -3   5  26        2.02        2.11      0.56 o
  -2   5  26      176.45      173.73      3.23 o
  -1   5  26       19.16       23.54      0.77 o
   0   5  26       18.58       18.19      0.58 o
   1   5  26        7.98        7.90      0.46 o
   2   5  26       19.87       24.92      0.78 o
   3   5  26        0.11        0.38      0.35 o
  -3   6  26        0.02       -0.11      0.57 o
  -2   6  26        0.27        1.32      0.44 o
  -1   6  26       35.52       34.92      1.08 o
   0   6  26        6.85        5.53      0.41 o
   1   6  26       19.83       18.09      0.66 o
   2   6  26      135.86      134.04      1.97 o
   3   6  26       12.21       11.34      1.05 o
  -2   7  26        0.43        0.79      0.56 o
  -1   7  26        8.03        9.72      0.81 o
   0   7  26       32.07       32.38      1.11 o
   1   7  26       33.36       35.04      1.01 o
   2   7  26        4.93        4.47      0.69 o
  -1   8  26        5.27        5.71      1.04 o
   0   8  26       67.33       66.15      2.08 o
   1   8  26        0.03        0.82      0.66 o
  -4   1  27       15.77       17.74      1.20 o
  -3   1  27       25.21       22.54      1.46 o
  -2   1  27        5.48        2.99      0.37 o
  -1   1  27       45.68       40.92      0.61 o
   0   1  27      942.20      896.96     11.21 o
   1   1  27      149.41      145.91      1.29 o
   2   1  27      138.61      139.75      1.56 o
   3   1  27       12.45       13.47      0.74 o
   4   1  27      126.40      121.48      2.18 o
  -4   2  27        1.82        2.38      0.63 o
  -3   2  27       14.45       13.42      0.94 o
  -2   2  27        4.70        5.53      0.49 o
  -1   2  27     1393.90     1330.25      9.46 o
   0   2  27      320.55      288.88      2.12 o
   1   2  27      152.43      177.26      1.51 o
   2   2  27       90.49       75.43      1.08 o
   3   2  27       68.45       62.68      1.37 o
   4   2  27        5.33        5.12      0.58 o
  -4   3  27       41.87       42.27      1.52 o
  -3   3  27       68.43       60.73      1.68 o
  -2   3  27        1.96        3.43      0.46 o
  -1   3  27      178.96      178.23      1.83 o
   0   3  27      242.58      227.95      1.97 o
   1   3  27       54.76       41.51      0.65 o
   2   3  27       31.29       24.75      0.65 o
   3   3  27        6.76        6.59      0.50 o
   4   3  27        0.98        0.57      0.50 o
  -4   4  27       20.23       18.21      1.48 o
  -3   4  27        5.69        6.59      0.80 o
  -2   4  27      210.68      202.72      2.94 o
  -1   4  27        1.19        2.18      0.37 o
   0   4  27        0.00       -0.16      0.21 o
   1   4  27        8.19        4.29      0.34 o
   2   4  27        8.44        8.92      0.48 o
   3   4  27        3.31        3.75      0.46 o
   4   4  27       29.41       31.43      1.51 o
  -3   5  27        0.08        0.26      0.47 o
  -2   5  27       49.24       47.05      2.22 o
  -1   5  27        4.63        3.89      0.44 o
   0   5  27        4.92        4.49      0.35 o
   1   5  27       22.45       22.24      0.76 o
   2   5  27       19.67       22.36      0.79 o
   3   5  27        0.68        0.76      0.36 o
  -3   6  27        1.89        1.21      0.72 o
  -2   6  27        2.02        1.01      0.44 o
  -1   6  27        2.75        2.05      0.50 o
   0   6  27       34.21       39.32      0.94 o
   1   6  27       61.90       63.21      1.14 o
   2   6  27       36.07       40.77      1.06 o
   3   6  27        6.72        6.13      0.86 o
  -2   7  27        0.14       -0.55      0.55 o
  -1   7  27       16.67       24.03      1.10 o
   0   7  27        0.45        0.35      0.45 o
   1   7  27        9.21        9.88      0.73 o
   2   7  27        0.07        0.11      0.53 o
   0   8  27        2.58        4.20      1.02 o
  -4   0  28       34.34       35.37      2.85 o
  -3   0  28      301.98      278.64      5.71 o
  -2   0  28      134.13      128.16      2.16 o
  -1   0  28      564.66      470.28      4.90 o
   0   0  28      403.04      367.34      3.47 o
   1   0  28     1762.92     1644.64     13.42 o
   2   0  28     1195.60     1154.73     10.71 o
   3   0  28       84.75       91.78      2.14 o
   4   0  28        2.30        0.81      0.67 o
  -4   1  28       12.22       13.94      1.07 o
  -3   1  28      126.74      117.29      2.29 o
  -2   1  28       47.23       48.80      1.05 o
  -1   1  28      464.44      395.34      2.88 o
   0   1  28       13.80       16.24      0.83 o
   1   1  28     1162.41     1084.23      6.63 o
   2   1  28       11.26       14.81      0.52 o
   3   1  28        0.00        0.78      0.36 o
   4   1  28      100.69       91.47      1.82 o
  -4   2  28       55.70       57.69      1.89 o
  -3   2  28       66.17       60.83      1.46 o
  -2   2  28       33.61       35.61      0.94 o
  -1   2  28     1020.52      997.51      7.30 o
   0   2  28        3.60        1.88      0.22 o
   1   2  28        2.05        2.51      0.23 o
   2   2  28        3.58        2.97      0.31 o
   3   2  28       71.83       63.28      1.39 o
   4   2  28        1.82        3.12      0.53 o
  -4   3  28        0.01        0.49      0.68 o
  -3   3  28       12.60       10.34      0.89 o
  -2   3  28      111.50      109.80      1.78 o
  -1   3  28      193.47      184.84      1.99 o
   0   3  28        3.64        4.16      0.30 o
   1   3  28      134.07      102.45      1.09 o
   2   3  28        0.22        0.23      0.23 o
   3   3  28        2.10        1.07      0.41 o
   4   3  28        0.20        0.55      0.54 o
  -4   4  28       32.57       28.91      1.47 o
  -3   4  28        6.83        7.39      0.86 o
  -2   4  28       39.92       45.27      1.28 o
  -1   4  28       53.83       55.11      1.06 o
   0   4  28       13.56       11.84      0.46 o
   1   4  28       16.43       12.59      0.47 o
   2   4  28       70.40       67.56      1.11 o
   3   4  28        6.00        7.44      0.58 o
   4   4  28       22.26       23.63      1.42 o
  -3   5  28        1.70        1.72      0.56 o
  -2   5  28       37.94       32.99      2.11 o
  -1   5  28       18.66       18.51      0.74 o
   0   5  28        8.44        9.82      0.46 o
   1   5  28        3.22        2.87      0.34 o
   2   5  28        9.35        8.77      0.72 o
   3   5  28        0.31        0.26      0.40 o
  -3   6  28        0.72        0.44      0.71 o
  -2   6  28        2.37        2.40      0.50 o
  -1   6  28       19.56       19.51      1.03 o
   0   6  28       78.00       76.87      1.36 o
   1   6  28        6.79        6.60      0.49 o
   2   6  28       29.58       30.83      1.22 o
   3   6  28       25.42       25.93      1.48 o
  -2   7  28        0.45        0.19      0.59 o
  -1   7  28       20.14       21.78      1.07 o
   0   7  28       24.90       25.99      1.08 o
   1   7  28        2.93        2.03      0.52 o
   2   7  28        1.95        1.98      0.60 o
  -4   1  29      122.16      116.18      2.72 o
  -3   1  29        0.67        1.68      0.48 o
  -2   1  29      183.55      160.68      2.15 o
  -1   1  29        9.57       20.60      0.47 o
   0   1  29      615.75      576.84      3.76 o
   1   1  29      319.19      310.17      2.30 o
   2   1  29       96.71       98.29      1.21 o
   3   1  29       35.56       41.39      1.12 o
   4   1  29       26.53       30.83      1.22 o
  -4   2  29        3.60        6.50      0.86 o
  -3   2  29      171.57      172.84      2.70 o
  -2   2  29      128.03      114.94      1.88 o
  -1   2  29       65.26       55.60      0.93 o
   0   2  29      208.25      215.42      1.79 o
   1   2  29       77.80       72.13      0.86 o
   2   2  29       71.11       60.81      0.99 o
   3   2  29      149.88      137.64      2.16 o
   4   2  29       16.59       16.48      0.93 o
  -4   3  29        0.63        0.89      0.63 o
  -3   3  29       12.26       10.95      0.92 o
  -2   3  29      177.22      162.63      2.28 o
  -1   3  29        8.00        9.34      0.51 o
   0   3  29        1.37        1.17      0.23 o
   1   3  29        5.59        2.75      0.25 o
   2   3  29       27.21       26.43      0.69 o
   3   3  29        0.23       -0.04      0.30 o
   4   3  29        0.49        0.16      0.53 o
  -4   4  29        0.48        0.45      0.62 o
  -3   4  29       24.68       23.12      1.12 o
  -2   4  29       38.01       40.02      1.22 o
  -1   4  29       12.71       11.15      0.58 o
   0   4  29        0.92        0.99      0.26 o
   1   4  29        0.51        0.45      0.23 o
   2   4  29        3.22        2.48      0.36 o
   3   4  29        2.50        3.13      0.44 o
   4   4  29        0.38        0.66      0.69 o
  -3   5  29        3.63        4.64      0.68 o
  -2   5  29       10.40       12.34      0.84 o
  -1   5  29       30.89       29.94      0.85 o
   0   5  29       67.56       66.35      1.05 o
   1   5  29        7.20        4.85      0.40 o
   2   5  29        6.72        5.94      0.51 o
   3   5  29        9.53        9.46      0.71 o
  -3   6  29        0.05       -0.37      0.65 o
  -2   6  29       15.30       14.31      0.83 o
  -1   6  29       40.77       42.29      1.20 o
   0   6  29       43.34       38.93      0.97 o
   1   6  29        0.15        0.13      0.31 o
   2   6  29        7.79        8.80      0.67 o
   3   6  29        0.00       -0.28      0.77 o
  -2   7  29        3.16        1.33      0.64 o
  -1   7  29        1.33        1.17      0.53 o
   0   7  29        2.35        2.93      0.57 o
   1   7  29        4.93        5.06      0.61 o
   2   7  29        6.07        7.55      1.18 o
  -4   0  30        5.11        2.77      0.69 o
  -3   0  30        2.56        3.78      0.66 o
  -2   0  30      598.58      474.83      5.75 o
  -1   0  30        0.25        0.21      0.24 o
   0   0  30      346.75      318.82      3.82 o
   1   0  30     1021.77      952.95      8.21 o
   2   0  30     1772.61     1711.43     15.39 o
   3   0  30      149.35      137.83      2.80 o
   4   0  30        6.83        8.88      1.19 o
  -4   1  30        0.68        1.58      0.59 o
  -3   1  30        8.42        9.08      0.79 o
  -2   1  30      177.44      150.90      2.00 o
  -1   1  30      277.36      244.05      2.07 o
   0   1  30     2164.83     1964.97     12.60 o
   1   1  30      186.99      172.96      1.50 o
   2   1  30       37.51       39.29      0.76 o
   3   1  30      455.78      426.89      4.58 o
   4   1  30       52.94       54.72      1.52 o
  -4   2  30       16.85       16.23      2.00 o
  -3   2  30       40.72       40.34      1.71 o
  -2   2  30       47.60       40.59      1.03 o
  -1   2  30        8.34        8.45      0.44 o
   0   2  30       20.49       17.45      0.48 o
   1   2  30      164.75      141.24      1.33 o
   2   2  30       48.24       39.08      0.80 o
   3   2  30        5.84        7.82      0.50 o
   4   2  30       18.40       16.77      1.07 o
  -4   3  30        4.25        2.86      0.76 o
  -3   3  30       21.19       21.12      1.22 o
  -2   3  30       14.67       13.78      0.75 o
  -1   3  30       52.39       42.82      0.99 o
   0   3  30        0.79        1.20      0.25 o
   1   3  30        0.71        1.94      0.25 o
   2   3  30        1.08        0.24      0.24 o
   3   3  30        0.62        0.39      0.33 o
   4   3  30        9.83        9.84      0.92 o
  -4   4  30       25.09       26.36      1.48 o
  -3   4  30        0.02       -0.04      0.47 o
  -2   4  30       10.02       11.94      1.08 o
  -1   4  30       55.35       50.97      1.04 o
   0   4  30      154.18      146.41      1.60 o
   1   4  30        1.86        1.74      0.26 o
   2   4  30        8.80        7.55      0.50 o
   3   4  30        1.39        1.05      0.39 o
  -3   5  30       24.47       22.67      1.18 o
  -2   5  30        0.71        0.08      0.46 o
  -1   5  30       20.30       22.04      0.87 o
   0   5  30        0.20        0.78      0.28 o
   1   5  30        1.59        1.51      0.32 o
   2   5  30        2.54        1.30      0.37 o
   3   5  30        2.34        3.26      0.59 o
  -2   6  30        0.37        1.07      0.54 o
  -1   6  30       11.22       10.17      0.75 o
   0   6  30        0.80        1.41      0.41 o
   1   6  30        2.61        2.33      0.43 o
   2   6  30        6.51        6.58      0.66 o
  -2   7  30        0.88        1.62      0.77 o
  -1   7  30        0.00        0.53      0.67 o
   0   7  30        8.41        7.98      0.72 o
   1   7  30       54.96       55.81      1.53 o
  -4   1  31        1.15        1.96      0.65 o
  -3   1  31       68.79       60.10      1.66 o
  -2   1  31        4.18        7.18      0.50 o
  -1   1  31       34.63       44.50      0.72 o
   0   1  31       17.76       38.74      0.91 o
   1   1  31      146.18      139.43      1.31 o
   2   1  31      326.53      314.90      2.70 o
   3   1  31       70.97       73.16      1.56 o
   4   1  31        4.69        7.90      0.76 o
  -4   2  31       95.77       94.72      2.55 o
  -3   2  31        4.76        5.57      0.63 o
  -2   2  31       17.79       18.41      0.81 o
  -1   2  31      247.78      219.32      2.24 o
   0   2  31        6.54        3.00      0.28 o
   1   2  31        1.55        2.49      0.24 o
   2   2  31        9.10       11.24      0.52 o
   3   2  31        0.45        0.51      0.30 o
   4   2  31       48.95       48.18      1.55 o
  -4   3  31        0.92        1.21      0.69 o
  -3   3  31       58.92       64.84      1.81 o
  -2   3  31       78.37       83.02      1.41 o
  -1   3  31        0.36       -0.03      0.26 o
   0   3  31        7.92        5.52      0.36 o
   1   3  31       14.09       10.07      0.42 o
   2   3  31       10.93       11.52      0.55 o
   3   3  31       27.22       27.38      0.92 o
   4   3  31        3.09        1.49      0.74 o
  -3   4  31        8.11        8.72      0.79 o
  -2   4  31       22.41       21.72      1.01 o
  -1   4  31        0.04        0.14      0.30 o
   0   4  31       17.18       16.55      0.59 o
   1   4  31        1.83        1.33      0.26 o
   2   4  31        0.20       -0.03      0.27 o
   3   4  31        2.22        1.72      0.41 o
  -3   5  31        1.20        1.81      0.60 o
  -2   5  31        8.51        9.17      0.78 o
  -1   5  31       80.22       81.29      2.20 o
   0   5  31        3.89        3.91      0.37 o
   1   5  31        0.92        0.80      0.30 o
   2   5  31        0.35       -0.20      0.31 o
   3   5  31       33.83       34.01      1.39 o
  -2   6  31        1.93        1.79      0.59 o
  -1   6  31        0.02       -0.05      0.44 o
   0   6  31        1.71        2.43      0.50 o
   1   6  31       10.71        8.50      0.62 o
   2   6  31       30.15       30.25      1.14 o
  -1   7  31       30.35       28.60      1.62 o
   0   7  31       68.66       69.63      2.46 o
   1   7  31       51.39       51.15      1.42 o
  -4   0  32        1.71        2.05      0.66 o
  -3   0  32      160.03      139.04      3.65 o
  -2   0  32       48.72       41.95      1.23 o
  -1   0  32       65.48       54.45      1.09 o
   0   0  32      475.12      436.73      4.88 o
   1   0  32     2206.90     2089.88     18.20 o
   2   0  32      581.80      542.01      5.58 o
   3   0  32      185.76      177.84      3.33 o
   4   0  32       17.20       17.89      1.75 o
  -4   1  32       12.64       11.51      1.08 o
  -3   1  32        1.09        1.41      0.50 o
  -2   1  32      361.06      345.78      3.50 o
  -1   1  32      195.54      145.85      1.44 o
   0   1  32       20.25       15.58      0.50 o
   1   1  32        1.59        2.07      0.29 o
   2   1  32      615.21      579.62      4.39 o
   3   1  32      106.60      109.26      1.92 o
   4   1  32      141.60      134.84      2.92 o
  -4   2  32       50.65       48.52      3.01 o
  -3   2  32       79.88       81.09      2.13 o
  -2   2  32        1.42        0.51      0.32 o
  -1   2  32      116.58       96.49      1.40 o
   0   2  32      370.48      321.01      2.87 o
   1   2  32       30.38       28.82      0.58 o
   2   2  32       74.84       71.44      1.13 o
   3   2  32       16.93       21.28      0.78 o
   4   2  32      145.69      139.51      2.72 o
  -4   3  32        0.71       -0.06      0.59 o
  -3   3  32       48.39       49.51      1.74 o
  -2   3  32       23.15       27.33      0.87 o
  -1   3  32        5.94        6.52      0.47 o
   0   3  32       67.00       63.96      1.29 o
   1   3  32       78.02       73.48      1.09 o
   2   3  32       14.62       12.31      0.57 o
   3   3  32        0.98        1.19      0.37 o
   4   3  32        9.87       10.27      1.13 o
  -3   4  32        9.17        9.69      0.84 o
  -2   4  32        2.83        4.04      0.54 o
  -1   4  32        6.39        5.89      0.49 o
   0   4  32       12.44        9.80      0.49 o
   1   4  32       30.11       28.60      0.64 o
   2   4  32        2.70        2.63      0.38 o
   3   4  32        0.00        0.36      0.38 o
  -3   5  32        0.66        0.47      0.98 o
  -2   5  32        0.17        0.85      0.51 o
  -1   5  32        6.56        8.42      0.63 o
   0   5  32       16.67       16.26      0.61 o
   1   5  32        4.70        6.22      0.45 o
   2   5  32        0.16        0.17      0.33 o
   3   5  32        3.36        3.78      0.75 o
  -2   6  32       42.63       44.02      1.43 o
  -1   6  32        0.38       -0.24      0.54 o
   0   6  32        3.70        4.76      0.64 o
   1   6  32       14.48       16.74      0.81 o
   2   6  32        0.72        0.53      0.47 o
  -1   7  32       16.61       20.54      1.54 o
   0   7  32       60.09       72.84      1.96 o
   1   7  32        4.79        4.46      1.05 o
  -4   1  33        7.78        7.34      1.09 o
  -3   1  33       29.39       28.90      1.27 o
  -2   1  33       87.40       74.70      1.21 o
  -1   1  33      162.62      136.88      1.52 o
   0   1  33       13.05       11.99      0.47 o
   1   1  33        0.46        0.82      0.22 o
   2   1  33        5.81        7.96      0.43 o
   3   1  33      274.38      266.26      3.18 o
   4   1  33        1.37        0.99      0.62 o
  -4   2  33      123.74      122.14      3.02 o
  -3   2  33       31.58       33.45      1.34 o
  -2   2  33        2.19        2.51      0.40 o
  -1   2  33       46.79       35.13      0.83 o
   0   2  33       61.34       68.87      1.03 o
   1   2  33      151.04      136.34      1.34 o
   2   2  33        0.07        0.37      0.26 o
   3   2  33      138.55      133.57      1.91 o
   4   2  33      143.89      137.40      3.26 o
  -4   3  33       37.40       36.13      1.73 o
  -3   3  33       77.66       80.99      2.08 o
  -2   3  33       17.61       18.97      0.79 o
  -1   3  33       22.71       22.32      0.74 o
   0   3  33        0.66        0.90      0.26 o
   1   3  33       17.62       16.37      0.54 o
   2   3  33       21.66       20.40      0.74 o
   3   3  33        5.86        6.55      0.55 o
  -3   4  33       39.57       30.51      1.28 o
  -2   4  33        2.36        3.34      0.51 o
  -1   4  33       26.84       32.02      0.93 o
   0   4  33        2.64        2.99      0.36 o
   1   4  33        0.44        0.59      0.24 o
   2   4  33        4.95        4.11      0.45 o
   3   4  33        1.71        1.37      0.45 o
  -3   5  33        0.03        0.57      0.63 o
  -2   5  33        5.92        6.28      0.72 o
  -1   5  33       46.72       44.79      1.13 o
   0   5  33       31.25       29.35      0.75 o
   1   5  33       39.86       39.84      1.01 o
   2   5  33        9.21       12.28      0.85 o
   3   5  33       11.28       11.79      1.04 o
  -2   6  33        6.74        6.38      0.76 o
  -1   6  33        2.80        3.54      0.58 o
   0   6  33       24.00       25.40      1.11 o
   1   6  33       38.50       42.58      1.28 o
   2   6  33        7.67        8.46      0.85 o
  -1   7  33       67.03       68.70      2.39 o
   0   7  33       34.18       38.09      1.63 o
   1   7  33        8.13        6.56      0.96 o
  -4   0  34       11.97       10.52      1.29 o
  -3   0  34       39.64       31.98      1.47 o
  -2   0  34        8.38        5.29      0.73 o
  -1   0  34      789.21      745.16      7.53 o
   0   0  34       16.26       17.28      0.97 o
   1   0  34       88.08       77.01      1.45 o
   2   0  34       22.58       19.50      1.11 o
   3   0  34       41.96       41.50      1.57 o
   4   0  34        5.02        3.29      1.29 o
  -4   1  34        1.83        1.93      0.68 o
  -3   1  34       11.83        9.72      0.87 o
  -2   1  34        3.40        2.01      0.35 o
  -1   1  34        1.65        3.02      0.31 o
   0   1  34       32.09       24.34      0.58 o
   1   1  34      153.93      144.64      1.50 o
   2   1  34       49.03       49.60      0.85 o
   3   1  34      171.27      156.43      2.29 o
   4   1  34       11.80       11.97      1.32 o
  -4   2  34       59.68       63.56      2.17 o
  -3   2  34        0.65        0.18      0.47 o
  -2   2  34       21.23       21.97      0.83 o
  -1   2  34       21.52       18.22      0.67 o
   0   2  34       18.52       12.60      0.51 o
   1   2  34      118.78      106.57      1.20 o
   2   2  34       27.34       25.92      0.76 o
   3   2  34      134.23      128.23      1.89 o
   4   2  34        0.31        1.71      0.72 o
  -3   3  34        2.35        4.44      0.72 o
  -2   3  34      264.07      267.53      3.06 o
  -1   3  34       10.80       12.01      0.61 o
   0   3  34      103.20       90.34      1.24 o
   1   3  34      156.05      139.54      1.60 o
   2   3  34        2.87        4.04      0.39 o
   3   3  34       54.18       53.97      1.47 o
  -3   4  34        4.17        4.69      0.69 o
  -2   4  34      149.32      150.90      2.34 o
  -1   4  34       99.25      105.83      1.74 o
   0   4  34       24.36       22.94      0.69 o
   1   4  34        0.74        1.04      0.26 o
   2   4  34        0.07        0.25      0.33 o
   3   4  34       12.36       13.69      0.82 o
  -3   5  34        5.86        6.88      1.03 o
  -2   5  34        6.90        5.48      0.70 o
  -1   5  34        0.00        0.14      0.39 o
   0   5  34        1.03        1.84      0.35 o
   1   5  34        0.00        0.00      0.36 o
   2   5  34        1.41        3.22      0.44 o
   3   5  34        0.31        0.25      0.71 o
  -2   6  34        0.29        0.26      0.86 o
  -1   6  34        9.69        8.85      0.89 o
   0   6  34        0.04        0.95      0.51 o
   1   6  34       55.82       71.07      2.08 o
   2   6  34        1.54        2.43      0.69 o
  -1   7  34      141.96      154.89      3.81 o
   0   7  34        8.05        8.57      1.03 o
  -4   1  35        0.14        0.49      0.52 o
  -3   1  35       20.79       22.35      1.10 o
  -2   1  35       17.75       15.82      0.73 o
  -1   1  35       74.68       64.15      1.11 o
   0   1  35        2.47        2.61      0.28 o
   1   1  35       96.27       96.38      1.18 o
   2   1  35      120.02      110.99      1.33 o
   3   1  35        1.21        2.56      0.47 o
   4   1  35       14.18       12.28      1.89 o
  -4   2  35        2.19        3.76      0.80 o
  -3   2  35        3.07        1.39      0.54 o
  -2   2  35        9.05        9.29      0.60 o
  -1   2  35       23.20       26.35      0.75 o
   0   2  35      212.17      180.41      1.92 o
   1   2  35       50.60       49.13      0.87 o
   2   2  35       21.73       22.29      0.67 o
   3   2  35       41.84       43.67      1.06 o
  -3   3  35       78.47       76.53      1.79 o
  -2   3  35        0.31        2.73      0.45 o
  -1   3  35       34.68       37.07      0.97 o
   0   3  35       65.01       55.82      0.96 o
   1   3  35       49.56       47.47      0.92 o
   2   3  35      102.10       92.52      1.38 o
   3   3  35        6.92        7.23      0.59 o
  -3   4  35        1.71        1.39      0.56 o
  -2   4  35       99.05      103.53      1.90 o
  -1   4  35        0.03        1.21      0.39 o
   0   4  35        0.27        0.66      0.30 o
   1   4  35       18.63       19.73      0.84 o
   2   4  35       44.40       42.61      0.98 o
   3   4  35       69.64       71.74      2.22 o
  -3   5  35        6.35        7.76      1.05 o
  -2   5  35       32.70       28.81      1.21 o
  -1   5  35       41.04       39.88      1.10 o
   0   5  35       47.22       47.61      1.47 o
   1   5  35        1.11        0.31      0.36 o
   2   5  35        0.01       -0.14      0.43 o
  -2   6  35       23.70       23.46      1.53 o
  -1   6  35        3.55        4.93      0.76 o
   0   6  35      183.42      192.76      3.07 o
   1   6  35      308.22      318.62      4.12 o
   2   6  35        2.29        2.96      0.73 o
   0   7  35       89.31       93.71      2.12 o
  -4   0  36        0.56        0.34      1.04 o
  -3   0  36        8.47        8.37      1.25 o
  -2   0  36        5.00        3.87      0.69 o
  -1   0  36       78.58       73.36      1.67 o
   0   0  36       65.76       61.51      1.94 o
   1   0  36       67.45       71.15      1.54 o
   2   0  36       32.99       34.42      1.03 o
   3   0  36       14.64       15.03      1.69 o
   4   0  36        0.27        2.02      1.15 o
  -4   1  36        0.24        0.43      0.53 o
  -3   1  36        4.24        4.90      0.62 o
  -2   1  36       14.62       14.10      0.70 o
  -1   1  36       24.02       27.88      0.75 o
   0   1  36       44.01       44.76      0.79 o
   1   1  36        8.39        8.02      0.43 o
   2   1  36       23.72       20.61      0.62 o
   3   1  36       17.66       20.23      0.96 o
   4   1  36        0.53        0.98      0.81 o
  -3   2  36        8.14        9.93      1.35 o
  -2   2  36        2.31        2.65      0.53 o
  -1   2  36       10.49       14.27      0.76 o
   0   2  36       18.60       22.24      0.69 o
   1   2  36       16.22       15.51      0.59 o
   2   2  36       24.46       24.03      0.70 o
   3   2  36        0.20        0.71      0.35 o
  -3   3  36      122.27      128.67      2.42 o
  -2   3  36       39.69       41.06      1.15 o
  -1   3  36       11.02       11.05      0.65 o
   0   3  36        9.19        7.36      0.45 o
   1   3  36        2.68        4.20      0.41 o
   2   3  36       59.73       54.97      0.99 o
   3   3  36        0.71        0.90      0.40 o
  -3   4  36        7.95        7.11      0.84 o
  -2   4  36       27.42       32.16      1.12 o
  -1   4  36      132.70      132.05      2.02 o
   0   4  36       24.27       29.87      0.78 o
   1   4  36        0.60        0.78      0.36 o
   2   4  36       37.92       33.07      0.94 o
   3   4  36        5.88        9.53      0.89 o
  -2   5  36       56.94       63.36      1.71 o
  -1   5  36      118.69      119.29      2.21 o
   0   5  36       41.26       44.67      1.13 o
   1   5  36        9.55        8.30      0.63 o
   2   5  36      125.56      139.75      2.27 o
  -2   6  36        5.20        7.07      1.03 o
  -1   6  36        0.16        0.31      0.75 o
   0   6  36       47.06       60.08      1.61 o
   1   6  36        0.22        3.25      1.07 o
  -4   1  37       11.93       11.47      0.99 o
  -3   1  37        0.13        0.65      0.45 o
  -2   1  37        4.34        4.58      0.48 o
  -1   1  37        0.01        0.43      0.37 o
   0   1  37      162.61      154.47      1.66 o
   1   1  37        3.97        4.17      0.37 o
   2   1  37        0.34        0.41      0.25 o
   3   1  37        1.13        0.94      0.43 o
  -3   2  37        3.21        2.45      0.63 o
  -2   2  37        1.58        0.18      0.35 o
  -1   2  37      100.59       93.42      1.56 o
   0   2  37       11.07       12.40      0.54 o
   1   2  37        3.33        2.54      0.34 o
   2   2  37       22.14       22.42      0.70 o
   3   2  37       14.65       12.17      0.68 o
  -3   3  37       40.06       45.52      1.59 o
  -2   3  37        0.13       -0.37      0.37 o
  -1   3  37        1.05        1.17      0.37 o
   0   3  37       18.60       20.02      0.68 o
   1   3  37       28.65       22.99      0.81 o
   2   3  37       10.36       10.23      0.54 o
   3   3  37        0.03        0.40      0.46 o
  -3   4  37        0.29        0.49      0.64 o
  -2   4  37        9.01        8.03      0.70 o
  -1   4  37       22.95       28.75      0.97 o
   0   4  37      105.56      110.22      1.53 o
   1   4  37       33.93       30.41      0.97 o
   2   4  37       43.74       48.05      1.07 o
   3   4  37        4.71        3.37      0.74 o
  -2   5  37       55.43       57.45      1.61 o
  -1   5  37      154.95      158.91      2.89 o
   0   5  37       47.86       54.58      1.25 o
   1   5  37        3.10        3.41      0.50 o
   2   5  37      232.10      254.09      4.79 o
  -1   6  37        0.61        1.23      1.00 o
   0   6  37      141.67      140.08      2.81 o
   1   6  37      148.32      146.11      3.27 o
  -3   0  38       17.36       18.51      1.71 o
  -2   0  38       52.41       49.40      1.72 o
  -1   0  38      103.16      108.20      3.07 o
   0   0  38       82.68       74.72      1.50 o
   1   0  38        6.60        6.79      0.72 o
   2   0  38       78.32       77.40      1.84 o
   3   0  38        0.06        0.35      0.66 o
  -3   1  38       34.45       34.34      1.28 o
  -2   1  38       20.61       20.67      0.85 o
  -1   1  38        1.81        2.19      0.37 o
   0   1  38       31.78       30.92      0.72 o
   1   1  38      148.06      138.77      1.86 o
   2   1  38       30.08       30.93      0.71 o
   3   1  38       26.35       28.98      1.19 o
  -3   2  38        8.92        8.38      0.91 o
  -2   2  38       31.25       29.01      0.89 o
  -1   2  38       38.53       38.91      0.98 o
   0   2  38       16.75       17.79      0.61 o
   1   2  38        5.71        5.37      0.46 o
   2   2  38       25.06       24.88      0.77 o
   3   2  38        5.93        4.99      0.51 o
  -3   3  38       76.75       74.90      2.71 o
  -2   3  38        0.05       -0.39      0.39 o
  -1   3  38       14.19       15.49      0.74 o
   0   3  38        1.96        2.28      0.35 o
   1   3  38        0.45        0.99      0.36 o
   2   3  38       83.88       86.86      2.26 o
   3   3  38        3.83        3.98      0.72 o
  -3   4  38       22.18       19.92      1.32 o
  -2   4  38      121.78      124.60      2.17 o
  -1   4  38      186.74      194.16      2.63 o
   0   4  38       59.07       60.97      1.10 o
   1   4  38       57.92       55.77      1.36 o
   2   4  38        6.08        4.92      0.60 o
   3   4  38        0.21        2.20      0.79 o
  -2   5  38        0.03        1.08      0.67 o
  -1   5  38        4.42        5.48      0.68 o
   0   5  38        8.09        9.21      0.67 o
   1   5  38      151.06      152.84      2.71 o
   2   5  38       44.61       55.96      1.98 o
  -1   6  38       43.38       47.75      1.80 o
   0   6  38       18.13       18.82      1.32 o
   1   6  38        6.63       12.75      1.15 o
  -3   1  39        1.06        0.65      0.52 o
  -2   1  39        0.94        0.78      0.40 o
  -1   1  39       67.22       66.89      1.77 o
   0   1  39       30.51       31.87      0.74 o
   1   1  39        9.47        8.95      0.55 o
   2   1  39       17.01       16.30      0.60 o
   3   1  39        4.78        5.02      0.63 o
  -3   2  39        0.00       -0.42      0.42 o
  -2   2  39       46.93       47.47      1.49 o
  -1   2  39       13.72       12.98      0.67 o
   0   2  39       71.42       72.11      1.12 o
   1   2  39       52.18       50.81      1.15 o
   2   2  39       28.39       29.66      0.80 o
   3   2  39       10.42       10.89      0.83 o
  -3   3  39        0.06        0.84      0.59 o
  -2   3  39       18.23       18.41      0.95 o
  -1   3  39        0.15        0.70      0.57 o
   0   3  39        7.65        8.53      0.51 o
   1   3  39       71.51       79.04      1.50 o
   2   3  39        1.66        2.75      0.42 o
   3   3  39        4.34        6.68      0.78 o
  -2   4  39        8.00       11.23      0.81 o
  -1   4  39       69.72       75.19      1.75 o
   0   4  39        0.19        0.38      0.33 o
   1   4  39        7.71        8.50      0.92 o
   2   4  39        6.11        4.79      0.66 o
  -2   5  39       13.75       11.98      1.07 o
  -1   5  39        3.06        4.42      0.66 o
   0   5  39      119.01      124.05      2.32 o
   1   5  39      112.76      108.34      2.23 o
   2   5  39        0.77        1.29      0.66 o
  -1   6  39       46.99       43.09      1.70 o
   0   6  39       90.35       85.04      2.36 o
   1   6  39      151.54      163.59      3.51 o
  -3   0  40       10.91       17.47      2.00 o
  -2   0  40      104.48      108.96      2.67 o
  -1   0  40        2.77        2.57      1.07 o
   0   0  40       23.63       24.65      0.94 o
   1   0  40        6.01        6.55      0.70 o
   2   0  40       72.30       70.29      1.55 o
   3   0  40        0.01        0.35      0.69 o
  -3   1  40       54.13       57.26      1.62 o
  -2   1  40        3.63        4.62      0.55 o
  -1   1  40        2.91        2.41      0.49 o
   0   1  40       92.75       94.20      1.33 o
   1   1  40        9.78       13.15      0.66 o
   2   1  40        2.59        4.06      0.38 o
   3   1  40       22.09       23.53      1.15 o
  -3   2  40        0.02       -0.42      0.42 o
  -2   2  40       31.53       33.25      1.21 o
  -1   2  40        3.50        2.60      0.51 o
   0   2  40        5.62        6.98      0.44 o
   1   2  40        0.04        0.30      0.32 o
   2   2  40       26.67       26.06      0.78 o
   3   2  40        8.14       10.47      0.88 o
  -3   3  40        0.10        1.42      0.78 o
  -2   3  40        8.94        8.34      0.71 o
  -1   3  40       20.98       18.47      1.00 o
   0   3  40       77.82       80.54      1.28 o
   1   3  40       99.32      104.55      1.77 o
   2   3  40       22.94       24.26      1.09 o
   3   3  40       10.93        7.51      0.84 o
  -2   4  40        4.13        3.13      0.64 o
  -1   4  40       27.62       24.34      1.15 o
   0   4  40       11.84       15.05      0.74 o
   1   4  40        0.25        0.24      0.39 o
   2   4  40       15.55       18.30      1.08 o
  -2   5  40        5.73        6.81      1.01 o
  -1   5  40        0.05        0.99      0.54 o
   0   5  40       56.00       57.32      1.88 o
   1   5  40       36.60       36.03      1.50 o
   2   5  40      114.04      112.21      3.42 o
   0   6  40        7.50        8.45      1.16 o
  -3   1  41       27.33       26.59      1.51 o
  -2   1  41        7.25        6.82      0.69 o
  -1   1  41        3.44        4.43      0.57 o
   0   1  41       81.62       86.43      1.26 o
   1   1  41       37.68       37.19      0.95 o
   2   1  41        0.48        0.38      0.27 o
   3   1  41        0.06        0.31      0.47 o
  -3   2  41       29.06       34.15      1.26 o
  -2   2  41      119.16      119.48      2.64 o
  -1   2  41       41.57       37.67      1.20 o
   0   2  41       11.72       11.90      0.58 o
   1   2  41        1.08        1.30      0.39 o
   2   2  41        7.92        9.12      0.56 o
   3   2  41       59.59       58.84      1.98 o
  -3   3  41       83.66       82.93      2.60 o
  -2   3  41        6.61        5.14      0.64 o
  -1   3  41        2.74        3.25      0.76 o
   0   3  41       52.51       56.33      1.07 o
   1   3  41       72.57       68.52      1.42 o
   2   3  41        9.50       12.08      0.84 o
  -2   4  41       16.09       16.35      1.06 o
  -1   4  41        0.33        0.42      0.50 o
   0   4  41       22.25       26.64      0.90 o
   1   4  41       29.37       28.78      1.34 o
   2   4  41       62.24       64.97      1.63 o
  -1   5  41       69.73       75.45      1.81 o
   0   5  41        9.43        8.95      0.81 o
   1   5  41        0.28        1.18      0.62 o
  -3   0  42      156.66      164.39      4.70 o
  -2   0  42       71.59       79.21      3.24 o
  -1   0  42       16.73       21.51      1.65 o
   0   0  42      165.30      171.28      2.61 o
   1   0  42       53.54       52.84      1.62 o
   2   0  42       16.58       17.42      0.95 o
   3   0  42        8.20       10.67      1.51 o
  -3   1  42       39.72       42.30      1.45 o
  -2   1  42       28.97       32.94      1.25 o
  -1   1  42       29.30       32.21      1.71 o
   0   1  42        6.14        6.20      0.44 o
   1   1  42        9.06       10.11      0.62 o
   2   1  42        0.18        0.42      0.30 o
   3   1  42        0.72        0.46      0.75 o
  -3   2  42       40.30       41.49      1.30 o
  -2   2  42        4.53        5.47      0.67 o
  -1   2  42       29.53       29.12      1.13 o
   0   2  42       13.22       10.41      0.56 o
   1   2  42       57.19       59.45      1.30 o
   2   2  42      154.11      163.01      2.16 o
   3   2  42        0.28        1.47      0.66 o
  -2   3  42        0.34        0.16      0.52 o
  -1   3  42       26.60       26.80      1.15 o
   0   3  42       78.45       86.04      1.35 o
   1   3  42       27.76       30.55      1.01 o
   2   3  42        2.98        2.74      0.57 o
  -2   4  42        3.44        3.75      0.70 o
  -1   4  42       28.88       28.48      1.55 o
   0   4  42        3.82        4.24      0.49 o
   1   4  42        0.52        1.29      0.68 o
   2   4  42       45.38       46.41      1.73 o
  -1   5  42        2.04        2.65      0.69 o
   0   5  42       43.80       43.12      1.50 o
   1   5  42        0.10       -0.59      0.59 o
  -3   1  43       71.59       74.72      1.90 o
  -2   1  43       25.78       31.75      1.40 o
  -1   1  43      143.33      145.27      2.77 o
   0   1  43       15.76       18.85      0.66 o
   1   1  43       58.44       56.43      1.19 o
   2   1  43       34.43       35.17      0.94 o
   3   1  43        1.23        2.35      0.81 o
  -3   2  43       15.96       13.32      0.92 o
  -2   2  43      146.00      150.75      3.00 o
  -1   2  43       28.56       31.43      1.28 o
   0   2  43        1.90        1.34      0.35 o
   1   2  43        3.52        3.77      0.48 o
   2   2  43       35.87       37.93      1.25 o
  -2   3  43        1.91        1.61      0.58 o
  -1   3  43       11.07       11.04      0.88 o
   0   3  43        7.02        7.44      0.51 o
   1   3  43       42.02       46.15      1.27 o
   2   3  43        5.26        6.09      0.76 o
  -2   4  43        4.15        3.18      0.69 o
  -1   4  43        0.19        0.79      0.53 o
   0   4  43       40.02       41.71      1.06 o
   1   4  43        0.42        0.50      0.83 o
   2   4  43       41.33       43.50      1.87 o
  -1   5  43       10.19       12.01      1.06 o
   0   5  43       13.17       16.84      1.25 o
   1   5  43        0.11        0.34      0.64 o
  -3   0  44      242.14      256.47      4.93 o
  -2   0  44       69.06       68.63      2.73 o
  -1   0  44       30.39       29.89      1.83 o
   0   0  44      161.68      173.17      2.93 o
   1   0  44      175.81      171.28      3.20 o
   2   0  44       75.50       85.67      2.58 o
   3   0  44       21.91       21.66      2.63 o
  -3   1  44       97.90      101.03      2.49 o
  -2   1  44      119.66      119.51      2.76 o
  -1   1  44      146.73      161.48      2.97 o
   0   1  44       33.23       31.95      0.79 o
   1   1  44       52.65       59.76      1.42 o
   2   1  44       34.27       35.92      1.11 o
  -2   2  44        3.05        4.45      1.15 o
  -1   2  44       39.73       43.48      1.33 o
   0   2  44       14.43       16.81      0.69 o
   1   2  44       95.92       97.05      1.73 o
   2   2  44        0.00        0.41      0.53 o
  -2   3  44        1.07        0.77      0.55 o
  -1   3  44        7.28        8.59      0.86 o
   0   3  44        6.07        5.07      0.51 o
   1   3  44       11.97       10.53      0.85 o
   2   3  44        6.55        6.83      0.97 o
  -2   4  44        5.79        4.03      1.86 o
  -1   4  44        0.24       -0.09      0.49 o
   0   4  44        6.93        7.01      0.68 o
   1   4  44       50.38       52.24      2.02 o
   0   5  44        1.09        0.85      0.67 o
  -2   1  45       80.39       86.97      2.22 o
  -1   1  45       51.44       62.90      1.77 o
   0   1  45       23.12       26.58      0.79 o
   1   1  45       16.46       17.75      0.85 o
   2   1  45       44.95       41.97      1.29 o
  -2   2  45      155.76      155.67      3.10 o
  -1   2  45       67.77       72.54      1.82 o
   0   2  45        0.85        1.66      0.36 o
   1   2  45       30.34       33.62      1.05 o
   2   2  45        0.02        0.18      0.59 o
  -2   3  45        0.72        0.00      0.60 o
  -1   3  45        5.42        8.34      0.78 o
   0   3  45        1.61        1.99      0.42 o
   1   3  45       20.34       22.15      1.12 o
   2   3  45       12.00       13.55      1.22 o
  -1   4  45        1.06        1.18      0.67 o
   0   4  45        4.55        5.20      0.68 o
   1   4  45        1.68        1.63      0.73 o
  -2   0  46       33.41       30.60      4.97 o
  -1   0  46        6.04        6.82      1.13 o
   0   0  46      326.77      345.85      4.85 o
   1   0  46       76.07       77.82      2.07 o
   2   0  46       11.65        9.93      1.16 o
  -2   1  46      271.22      271.43      4.44 o
  -1   1  46      125.08      129.64      2.66 o
   0   1  46        0.19        1.28      0.36 o
   1   1  46        0.80        1.51      0.43 o
   2   1  46        2.56        4.00      0.62 o
  -2   2  46      109.36      109.92      2.55 o
  -1   2  46       13.00       14.42      0.94 o
   0   2  46       68.77       70.06      1.22 o
   1   2  46        0.14        0.55      0.44 o
   2   2  46       33.86       33.40      1.64 o
  -2   3  46        2.85        2.44      0.73 o
  -1   3  46       39.79       40.40      1.35 o
   0   3  46       58.63       64.87      1.33 o
   1   3  46       14.93       17.45      1.62 o
  -1   4  46        4.23        4.00      0.74 o
   0   4  46       10.59       10.78      0.95 o
   1   4  46        7.71        9.21      1.28 o
  -2   1  47        2.80        6.86      0.87 o
  -1   1  47       19.68       22.01      1.24 o
   0   1  47       15.68       15.29      0.68 o
   1   1  47       47.15       51.38      1.27 o
   2   1  47       71.29       76.07      1.77 o
  -2   2  47        6.46        6.26      0.90 o
  -1   2  47      138.78      151.06      2.94 o
   0   2  47       51.63       59.87      1.26 o
   1   2  47        5.91        5.82      0.70 o
   2   2  47       51.21       50.02      1.93 o
  -1   3  47      109.26      107.23      2.21 o
   0   3  47      113.72      112.99      1.82 o
   1   3  47        6.71        4.67      0.75 o
   0   4  47       21.55       21.11      1.19 o
  -2   0  48      149.98      165.41      4.64 o
  -1   0  48       50.85       48.75      2.27 o
   0   0  48       51.64       59.13      1.87 o
   1   0  48       26.18       28.69      1.63 o
   2   0  48        1.01        0.85      0.74 o
  -2   1  48       65.07       70.24      2.05 o
  -1   1  48        1.91        1.69      0.64 o
   0   1  48        0.59        1.59      0.40 o
   1   1  48       78.92       79.80      1.89 o
   2   1  48        4.83        7.33      0.90 o
  -2   2  48       12.42       13.30      1.49 o
  -1   2  48      263.21      275.61      5.03 o
   0   2  48        2.70        4.34      0.50 o
   1   2  48        6.30        6.37      0.73 o
  -1   3  48       55.01       62.09      1.67 o
   0   3  48       28.05       33.20      1.28 o
   1   3  48       62.36       60.25      2.03 o
  -2   1  49       80.52       85.70      3.69 o
  -1   1  49       38.12       41.89      1.51 o
   0   1  49        4.25        4.31      0.48 o
   1   1  49       11.26       15.10      0.99 o
  -1   2  49       65.61       77.31      2.06 o
   0   2  49       61.22       69.63      1.46 o
   1   2  49        1.92        1.59      0.55 o
  -1   3  49       72.65       77.31      2.24 o
   0   3  49       62.87       61.88      1.62 o
  -1   0  50       11.37       10.62      1.41 o
   0   0  50        2.20        1.75      0.61 o
   1   0  50       11.51       10.58      1.34 o
  -1   1  50       70.73       77.06      2.04 o
   0   1  50        2.83        2.91      0.52 o
   1   1  50        0.45        0.34      0.51 o
  -1   2  50       15.35       18.97      1.21 o
   0   2  50       64.14       65.37      2.04 o
   1   2  50       19.24       20.25      1.27 o
  -1   1  51        2.45        3.82      0.73 o
   0   1  51        6.18        6.90      0.65 o
   1   1  51        1.89        1.86      0.57 o
   0   2  51       35.47       40.17      1.32 o
   0   0  52        0.24        1.36      0.78 o
   0   1  52        6.13        5.31      0.71 o
 
